# Supplementary material for: Fin whales of the Great Bear Rainforest: Balaenoptera physalus velifera in a Canadian Pacific fjord system
Source: PLoS One. 2021 Sep 3;16(9):e0256815. doi: 10.1371/journal.pone.0256815 (PMC8415578; doi:10.1371/journal.pone.0256815)
Supplement: S1 Data — (CSV) [file pone.0256815.s003.csv]

platform	sp	date	X	Y	size	bhv	type	time	mode	year	inkfs	valid
Bangarang	FW	2013-06-28	-129.28421	53.05208	1	NA	NA	10:51:00	boat	2013	TRUE	TRUE
Bangarang	FW	2013-06-28	-129.2409	53.00834	1	NA	NA	13:50:00	boat	2013	TRUE	TRUE
Bangarang	FW	2013-06-28	-129.27152	53.00915	1	NA	NA	14:30:00	boat	2013	TRUE	TRUE
Bangarang	FW	2013-06-28	-129.25	53.009	1	NA	NA	15:04:00	boat	2013	TRUE	TRUE
Bangarang	FW	2013-06-29	-129.22112	52.98501	3	NA	NA	16:42:00	boat	2013	TRUE	TRUE
Bangarang	FW	2013-06-29	-129.28883	53.01858	2	NA	NA	18:15:00	boat	2013	TRUE	TRUE
Bangarang	FW	2013-06-29	-129.25167	53.01867	2	NA	NA	18:20:00	boat	2013	TRUE	TRUE
Bangarang	FW	2013-06-29	-129.35746	53.12368	1	NA	NA	18:37:00	boat	2013	TRUE	TRUE
Bangarang	FW	2013-06-29	-129.28476	53.04057	2	NA	NA	18:49:00	boat	2013	TRUE	TRUE
Bangarang	FW	2013-07-14	-129.43803	53.17299639	1	NA	NA	12:44:11	boat	2013	TRUE	TRUE
Bangarang	FW	2013-07-14	-129.30983	53.05799	2	NA	NA	18:43:21	boat	2013	TRUE	TRUE
Bangarang	FW	2013-07-17	-129.32007	52.90214	2	NA	NA	12:42:31	boat	2013	TRUE	TRUE
Bangarang	FW	2013-07-18	-129.13452	53.1224	3	NA	NA	18:04:23	boat	2013	TRUE	TRUE
Bangarang	FW	2013-07-19	-129.40255	52.92285345	4	NA	NA	13:11:59	boat	2013	TRUE	TRUE
Bangarang	FW	2013-07-19	-129.3899	52.94750615	3	NA	NA	15:22:03	boat	2013	TRUE	TRUE
Bangarang	FW	2013-07-24	-129.33356	52.86925272	3	NA	NA	14:48:21	boat	2013	TRUE	TRUE
Bangarang	FW	2013-07-24	-129.33824	52.88648389	1	NA	NA	15:22:06	boat	2013	TRUE	TRUE
Bangarang	FW	2013-07-24	-129.34032	52.88778	1	NA	NA	15:29:18	boat	2013	TRUE	TRUE
Bangarang	FW	2013-07-24	-129.34003	52.89296	1	NA	NA	16:01:12	boat	2013	TRUE	TRUE
Bangarang	FW	2013-07-24	-129.34055	52.90390576	1	NA	NA	16:34:40	boat	2013	TRUE	TRUE
Bangarang	FW	2013-07-24	-129.35464	52.9056	5	NA	NA	16:46:13	boat	2013	TRUE	TRUE
Bangarang	FW	2013-07-25	-129.22584	52.97351612	1	NA	NA	17:06:17	boat	2013	TRUE	TRUE
Bangarang	FW	2013-07-26	-129.22068	53.04400249	2	NA	NA	13:30:29	boat	2013	TRUE	TRUE
Bangarang	FW	2013-07-26	-129.22352	53.03062997	3	NA	NA	13:35:53	boat	2013	TRUE	TRUE
Bangarang	FW	2013-08-12	-129.18602	52.85232	1	NA	NA	08:53:22	boat	2013	TRUE	TRUE
Bangarang	FW	2013-08-12	-129.29164	52.95935664	3	NA	NA	11:13:28	boat	2013	TRUE	TRUE
Bangarang	FW	2013-08-12	-129.29001	52.96309049	1	NA	NA	11:31:39	boat	2013	TRUE	TRUE
Bangarang	FW	2013-08-12	-129.27081	53.053	1	NA	NA	14:20:58	boat	2013	TRUE	TRUE
Bangarang	FW	2013-08-12	-129.30444	53.05680328	4	NA	NA	14:45:31	boat	2013	TRUE	TRUE
Bangarang	FW	2013-08-12	-129.28631	53.00676	5	NA	NA	15:04:29	boat	2013	TRUE	TRUE
Bangarang	FW	2013-08-12	-129.28941	52.99208	1	NA	NA	16:56:38	boat	2013	TRUE	TRUE
Bangarang	FW	2013-08-17	-129.17665	53.1016	1	NA	NA	07:25:01	boat	2013	TRUE	FALSE
Bangarang	FW	2013-08-28	-129.3398	53.21984286	1	NA	NA	16:11:20	boat	2013	TRUE	TRUE
Bangarang	FW	2013-08-28	-129.3685	53.12246604	2	NA	NA	17:57:44	boat	2013	TRUE	TRUE
Bangarang	FW	2013-08-28	-129.28652	53.07534	3	NA	NA	18:49:31	boat	2013	TRUE	TRUE
Bangarang	FW	2013-08-29	-129.28398	53.04442803	2	NA	NA	10:15:29	boat	2013	TRUE	TRUE
Bangarang	FW	2013-08-29	-129.26782	52.97035	2	NA	NA	15:04:30	boat	2013	TRUE	TRUE
Bangarang	FW	2013-08-31	-129.1362	53.14748249	1	NA	NA	09:00:38	boat	2013	TRUE	TRUE
Bangarang	FW	2013-09-04	-129.32571	52.88534542	3	NA	NA	13:07:31	boat	2013	TRUE	TRUE
Bangarang	FW	2013-09-04	-129.2549	52.85730115	2	NA	NA	14:08:14	boat	2013	TRUE	TRUE
Bangarang	FW	2013-09-04	-129.1884	52.88406113	2	NA	NA	15:55:35	boat	2013	TRUE	TRUE
Bangarang	FW	2013-09-04	-129.25642	52.97957524	2	NA	NA	17:57:44	boat	2013	TRUE	TRUE
Bangarang	FW	2013-09-05	-129.2415	53.06756	1	NA	NA	13:42:57	boat	2013	TRUE	TRUE
Bangarang	FW	2014-08-12	-129.416367754751	53.2710101616715	4	NA	NA	07:31:04	boat	2014	TRUE	TRUE
Bangarang	FW	2014-08-12	-129.413724938256	53.2848669392226	2	NA	NA	11:27:25	boat	2014	TRUE	TRUE
Bangarang	FW	2014-08-12	-129.445676792492	53.2180869325252	2	NA	NA	14:42:39	boat	2014	TRUE	TRUE
Bangarang	FW	2014-08-12	-129.406970737867	53.2119044354733	4	NA	NA	15:32:43	boat	2014	TRUE	TRUE
Bangarang	FW	2014-08-13	-129.438130747608	53.1550886865042	2	NA	NA	10:15:18	boat	2014	TRUE	TRUE
Bangarang	FW	2014-08-13	-129.362559659291	53.121517460524	3	NA	NA	11:48:28	boat	2014	TRUE	TRUE
Bangarang	FW	2014-08-14	-129.115816397312	53.1343912776071	1	NA	NA	10:50:29	boat	2014	TRUE	TRUE
Bangarang	FW	2014-08-21	-129.2164816	52.9332383	2	NA	NA	18:29:52	boat	2014	TRUE	TRUE
Bangarang	FW	2014-08-22	-129.279677778797	52.9814272177048	1	NA	NA	12:53:51	boat	2014	TRUE	TRUE
Bangarang	FW	2014-08-22	-129.274429817681	53.0319520526031	2	NA	NA	15:59:30	boat	2014	TRUE	TRUE
Bangarang	FW	2014-08-22	-129.264017757531	53.0690962983228	1	NA	NA	17:25:09	boat	2014	TRUE	TRUE
Bangarang	FW	2014-08-22	-129.265200693071	53.0551583484012	1	NA	NA	17:39:27	boat	2014	TRUE	TRUE
Bangarang	FW	2014-08-24	-129.328256824485	53.0687794522292	1	NA	NA	08:02:29	boat	2014	TRUE	TRUE
Bangarang	FW	2014-08-24	-129.355001198553	53.148835241988	1	NA	NA	09:46:06	boat	2014	TRUE	TRUE
Bangarang	FW	2014-08-24	-129.391356565045	53.1471001157425	1	NA	NA	10:28:08	boat	2014	TRUE	TRUE
Bangarang	FW	2014-08-24	-129.409464846719	53.1457518511139	3	NA	NA	10:37:47	boat	2014	TRUE	TRUE
Bangarang	FW	2014-08-25	-129.407104430642	53.167187925756	1	NA	NA	12:54:23	boat	2014	TRUE	TRUE
Bangarang	FW	2014-08-25	-129.2748933075	53.0726098856524	1	NA	NA	15:08:48	boat	2014	TRUE	TRUE
Bangarang	FW	2014-08-27	-129.3573033	53.11482	1	NA	NA	13:35:28	boat	2014	TRUE	TRUE
Bangarang	FW	2014-08-27	-129.370253041399	53.1106287927458	3	NA	NA	13:45:48	boat	2014	TRUE	TRUE
Bangarang	FW	2014-08-27	-129.397173148712	53.1236174889679	2	NA	NA	14:43:54	boat	2014	TRUE	TRUE
Bangarang	FW	2014-08-27	-129.380929130799	53.126317979024	1	NA	NA	14:55:26	boat	2014	TRUE	TRUE
Bangarang	FW	2014-08-27	-129.425427437625	53.1384651163532	1	NA	NA	15:34:47	boat	2014	TRUE	TRUE
Bangarang	FW	2014-08-27	-129.40391201886	53.1404197758719	2	NA	NA	16:33:50	boat	2014	TRUE	TRUE
Bangarang	FW	2014-08-27	-129.426945575552	53.2572808086299	1	NA	NA	18:42:23	boat	2014	TRUE	TRUE
Bangarang	FW	2014-08-28	-129.434278709698	53.2409039175771	3	NA	NA	09:25:42	boat	2014	TRUE	TRUE
Bangarang	FW	2014-08-28	-129.4692716	53.2570966	1	NA	NA	11:33:37	boat	2014	TRUE	TRUE
Bangarang	FW	2014-08-28	-129.46874343635	53.2709986730827	2	NA	NA	12:19:10	boat	2014	TRUE	TRUE
Bangarang	FW	2014-09-03	-129.406245898808	53.2626101268953	2	NA	NA	09:34:37	boat	2014	TRUE	TRUE
Bangarang	FW	2014-09-03	-129.35792189797	53.2135946643203	1	NA	NA	13:29:59	boat	2014	TRUE	TRUE
Bangarang	FW	2014-09-04	-129.4465283	53.163365	2	NA	NA	09:24:15	boat	2014	TRUE	TRUE
Bangarang	FW	2014-09-04	-129.40365472312	53.1579790998397	3	NA	NA	10:43:21	boat	2014	TRUE	TRUE
Bangarang	FW	2014-09-07	-129.3858516	53.2617533	2	NA	NA	19:17:10	boat	2014	TRUE	TRUE
Bangarang	FW	2014-09-09	-129.29322	52.9842916	1	NA	NA	12:35:42	boat	2014	TRUE	TRUE
Bangarang	FW	2014-09-10	-129.292158668484	53.0771879704251	2	NA	NA	08:56:02	boat	2014	TRUE	TRUE
Bangarang	FW	2014-09-10	-129.446197981397	53.2417940365386	2	NA	NA	18:15:59	boat	2014	TRUE	TRUE
Bangarang	FW	2014-09-10	-129.459737345593	53.2707852395631	1	NA	NA	19:00:20	boat	2014	TRUE	TRUE
Bangarang	FW	2014-09-10	-129.41539600136	53.2766595643271	1	NA	NA	19:24:02	boat	2014	TRUE	TRUE
Bangarang	FW	2014-09-11	-129.3935539186	53.1529924409629	2	NA	NA	09:21:19	boat	2014	TRUE	TRUE
BangarangFF	FW	2014-08-12	-129.436646098995	53.2686781904523	4	FE-D	AA	NA	boat	2014	TRUE	TRUE
BangarangFF	FW	2014-08-12	-129.456	53.2	2	FE-D	AA	NA	boat	2014	TRUE	TRUE
BangarangFF	FW	2014-08-12	-129.385565304278	53.2033705016043	4	FE-D	AA	NA	boat	2014	TRUE	TRUE
BangarangFF	FW	2014-08-13	-129.44959499037	53.1608096548148	2	FE-D	AA	NA	boat	2014	TRUE	TRUE
BangarangFF	FW	2014-08-13	-129.363600147805	53.1327003697561	3	FE-D	AA	NA	boat	2014	TRUE	TRUE
BangarangFF	FW	2014-08-14	-129.126787775214	53.1202032145299	1	FE-D	AA	NA	boat	2014	TRUE	TRUE
BangarangFF	FW	2014-08-21	-129.222484042	52.9420935326667	2	MILL	AA	NA	boat	2014	TRUE	TRUE
BangarangFF	FW	2014-08-22	-129.274790326966	52.9763106617978	1	FE-D	AA	NA	boat	2014	TRUE	TRUE
BangarangFF	FW	2014-08-22	-129.285960283784	53.0164814094595	2	FE-D	AA	NA	boat	2014	TRUE	TRUE
BangarangFF	FW	2014-08-22	-129.268877937838	53.0673492445946	1	FE-S	AA	NA	boat	2014	TRUE	TRUE
BangarangFF	FW	2014-08-24	-129.350340071528	53.1413909048611	1	MILL	MC	NA	boat	2014	TRUE	TRUE
BangarangFF	FW	2014-08-24	-129.405562326287	53.1502179533875	3	FE-D	AA	NA	boat	2014	TRUE	TRUE
BangarangFF	FW	2014-08-25	-129.410756438589	53.1726298141079	1	FE-D	AA	NA	boat	2014	TRUE	TRUE
BangarangFF	FW	2014-08-25	-129.274207356383	53.0649174712766	1	FE-D	AA	NA	boat	2014	TRUE	TRUE
BangarangFF	FW	2014-08-27	-129.357685581481	53.1090308037037	1	TR-S	AA	NA	boat	2014	TRUE	TRUE
BangarangFF	FW	2014-08-27	-129.364870725	53.1068565381818	3	TR-F	AA	NA	boat	2014	TRUE	TRUE
BangarangFF	FW	2014-08-27	-129.380798360606	53.1176570159091	1	TR-F	AA	NA	boat	2014	TRUE	TRUE
BangarangFF	FW	2014-08-27	-129.404972346629	53.1428837258427	2	FE-D	AA	NA	boat	2014	TRUE	TRUE
BangarangFF	FW	2014-08-27	-129.432782304	53.264539164	1	FE-D	AA	NA	boat	2014	TRUE	TRUE
BangarangFF	FW	2014-08-28	-129.4655717996	53.2554061432	1	FE-D	AA	NA	boat	2014	TRUE	TRUE
BangarangFF	FW	2014-08-28	-129.473324893077	53.2732639923077	2	FE-D	AA	NA	boat	2014	TRUE	TRUE
BangarangFF	FW	2014-09-03	-129.395484874112	53.2722551532995	2	TR-F	AA	NA	boat	2014	TRUE	TRUE
BangarangFF	FW	2014-09-03	-129.350274054098	53.2198922420765	1	TR-S	AA	NA	boat	2014	TRUE	TRUE
BangarangFF	FW	2014-09-04	-129.439274149795	53.1541096792066	2	FE-D	AA	NA	boat	2014	TRUE	TRUE
BangarangFF	FW	2014-09-04	-129.370301685216	53.159529349692	3	FE-S	AA	NA	boat	2014	TRUE	TRUE
BangarangFF	FW	2014-09-09	-129.298622103081	53.0020412543417	1	FE-D	AA	NA	boat	2014	TRUE	TRUE
BangarangFF	FW	2014-09-10	-129.289838925	53.0714180375	2	FE-D	AA	NA	boat	2014	TRUE	TRUE
BangarangFF	FW	2014-09-10	-129.455103991406	53.2659009945313	1	TR-F	AA	NA	boat	2014	TRUE	TRUE
BangarangFF	FW	2014-09-10	-129.454366591304	53.2660329643478	2	NA	NA	NA	boat	2014	TRUE	TRUE
BangarangFF	FW	2014-09-11	-129.405635484454	53.1525348764706	2	FE-S	AA	NA	boat	2014	TRUE	TRUE
BangarangFF	FW	2015-05-28	-129.357570509388	53.0845540289796	1	FE-D	AA	NA	boat	2015	TRUE	TRUE
BangarangFF	FW	2015-05-30	-129.4782366	53.2346233	1	TR-F	AA	NA	boat	2015	TRUE	TRUE
BangarangFF	FW	2015-06-09	-129.394132290972	53.243794425	1	FE-D	AA	NA	boat	2015	TRUE	TRUE
BangarangFF	FW	2015-06-10	-129.391676579751	53.1131533766355	2	FE-D	AA	NA	boat	2015	TRUE	TRUE
BangarangFF	FW	2015-06-13	-129.412213740984	53.1319376672131	1	TR-F	AA	NA	boat	2015	TRUE	TRUE
BangarangFF	FW	2015-06-21	-129.411706455556	53.2195873777778	1	FE-S	AA	NA	boat	2015	TRUE	TRUE
BangarangFF	FW	2015-06-21	-129.492468919	53.202039584	1	TR-F	AA	NA	boat	2015	TRUE	TRUE
BangarangFF	FW	2015-06-21	-129.462354633824	53.2020271786765	1	FE-D	AA	NA	boat	2015	TRUE	TRUE
BangarangFF	FW	2015-06-27	-129.383158673871	53.167420356129	2	FE-D	AA	NA	boat	2015	TRUE	TRUE
BangarangFF	FW	2015-07-13	-129.374621743478	53.1310413851779	2	FE-D	AA	NA	boat	2015	TRUE	TRUE
BangarangFF	FW	2015-07-13	-129.38243405	53.1326667673469	1	FE-D	aa	NA	boat	2015	TRUE	TRUE
BangarangFF	FW	2015-07-26	-129.294221318045	52.8505261007519	2	TR-S	MC	NA	boat	2015	TRUE	TRUE
BangarangFF	FW	2015-07-29	-129.465772041586	53.1710396357834	2	FE-D	AA	NA	boat	2015	TRUE	TRUE
BangarangFF	FW	2015-07-29	-129.371167590349	53.1056185348525	2	FE-D	AA	NA	boat	2015	TRUE	TRUE
BangarangFF	FW	2015-07-29	-129.312115685789	53.0861693426316	1	FE-D	AA	NA	boat	2015	TRUE	TRUE
BangarangFF	FW	2015-08-05	-129.342238372727	53.0805626954545	2	TR-F	AA	NA	boat	2015	TRUE	TRUE
BangarangFF	FW	2015-08-15	-129.376325393003	53.1234894338192	1	FE-D	AA	NA	boat	2015	TRUE	TRUE
BangarangFF	FW	2015-08-15	-129.298956951903	52.9962490768166	3	FE-D	AA	NA	boat	2015	TRUE	TRUE
BangarangFF	FW	2015-08-16	-129.223697964045	52.9455339921348	3	TR-S	MC	NA	boat	2015	TRUE	TRUE
BangarangFF	FW	2015-08-18	-129.270449729817	53.0436033220183	3	TR-F	AA	NA	boat	2015	TRUE	TRUE
BangarangFF	FW	2015-08-23	-129.417440738356	53.1643371123288	2	FE-D	AA	NA	boat	2015	TRUE	TRUE
BangarangFF	FW	2015-08-29	-129.164248901923	53.0771658852564	1	FE-D	AA	NA	boat	2015	TRUE	TRUE
BangarangFF	FW	2015-09-11	-129.409621338261	53.1498174678261	3	FE-D	AA	NA	boat	2015	TRUE	TRUE
BangarangFF	FW	2015-09-12	-129.4194183	53.15238	1	NA	NA	NA	boat	2015	TRUE	TRUE
BangarangFF	FW	2015-09-12	-129.399719971212	53.1170443636364	5	FE-D	AA	NA	boat	2015	TRUE	TRUE
BangarangFF	FW	2015-09-15	-129.463376880435	53.1783186282609	4	FE-D	AA	NA	boat	2015	TRUE	TRUE
BangarangFF	FW	2015-09-21	-129.139996307755	53.0780624861224	3	FE-D	AA	NA	boat	2015	TRUE	TRUE
Bangarang	FW	2015-05-28	-129.344834480129	53.0825838598113	1	NA	NA	11:40:25	boat	2015	TRUE	TRUE
Bangarang	FW	2015-05-28	-129.328548296157	53.0740492733612	2	NA	NA	13:09:37	boat	2015	TRUE	TRUE
Bangarang	FW	2015-05-28	-129.307422604463	53.0729174090248	2	NA	NA	13:19:01	boat	2015	TRUE	TRUE
Bangarang	FW	2015-05-30	-129.48604620678	53.2352222446374	1	NA	NA	11:55:14	boat	2015	TRUE	TRUE
Bangarang	FW	2015-06-03	-129.170453961683	53.0745915295167	1	NA	NA	07:09:22	boat	2015	TRUE	TRUE
Bangarang	FW	2015-06-09	-129.401976122857	53.2426148367789	1	NA	NA	07:54:55	boat	2015	TRUE	TRUE
Bangarang	FW	2015-06-10	-129.359779889994	53.1201589880774	2	NA	NA	09:56:24	boat	2015	TRUE	TRUE
Bangarang	FW	2015-06-13	-129.4195383	53.1337933	1	NA	NA	12:20:25	boat	2015	TRUE	TRUE
Bangarang	FW	2015-06-21	-129.416635387488	53.2137410465342	1	NA	NA	05:30:44	boat	2015	TRUE	TRUE
Bangarang	FW	2015-06-21	-129.493415	53.2090833	1	NA	NA	07:06:52	boat	2015	TRUE	TRUE
Bangarang	FW	2015-06-21	-129.476166717802	53.2023582448637	1	NA	NA	09:10:11	boat	2015	TRUE	TRUE
Bangarang	FW	2015-06-27	-129.40102618138	53.1580641558398	2	NA	NA	13:55:09	boat	2015	TRUE	TRUE
Bangarang	FW	2015-06-27	-129.420107342633	53.1578002513485	2	NA	NA	13:59:23	boat	2015	TRUE	TRUE
Bangarang	FW	2015-07-13	-129.464998696374	53.1637036932269	2	NA	NA	09:03:13	boat	2015	TRUE	TRUE
Bangarang	FW	2015-07-13	-129.369349577544	53.1300406541438	2	NA	NA	10:49:30	boat	2015	TRUE	TRUE
Bangarang	FW	2015-07-13	-129.386238605901	53.1254295106959	1	NA	NA	12:00:57	boat	2015	TRUE	TRUE
Bangarang	FW	2015-07-13	-129.37928374411	53.1169581349968	3	NA	NA	12:49:00	boat	2015	TRUE	TRUE
Bangarang	FW	2015-07-26	-129.244021343554	52.913328996003	2	NA	NA	11:03:55	boat	2015	TRUE	TRUE
Bangarang	FW	2015-07-29	-129.330591669364	53.1967178251341	3	NA	NA	11:36:02	boat	2015	TRUE	FALSE
Bangarang	FW	2015-07-29	-129.426449161343	53.1426877913689	2	NA	NA	12:41:00	boat	2015	TRUE	TRUE
Bangarang	FW	2015-07-29	-129.345076519942	53.1006296062106	2	NA	NA	15:18:12	boat	2015	TRUE	TRUE
Bangarang	FW	2015-07-29	-129.317908642892	53.0832059005746	1	NA	NA	17:23:28	boat	2015	TRUE	TRUE
Bangarang	FW	2015-08-05	-129.34900432863	53.1228555468825	2	NA	NA	13:28:54	boat	2015	TRUE	TRUE
Bangarang	FW	2015-08-15	-129.367297768337	53.1169836669197	1	NA	NA	10:25:55	boat	2015	TRUE	TRUE
Bangarang	FW	2015-08-15	-129.234976848493	53.0329701151241	2	NA	NA	13:43:03	boat	2015	TRUE	TRUE
Bangarang	FW	2015-08-15	-129.252544896517	53.0409769461652	2	NA	NA	13:53:45	boat	2015	TRUE	TRUE
Bangarang	FW	2015-08-15	-129.240933743046	52.9879445558611	5	NA	NA	15:14:17	boat	2015	TRUE	TRUE
Bangarang	FW	2015-08-15	-129.300965	53.0049066	3	NA	NA	15:55:02	boat	2015	TRUE	TRUE
Bangarang	FW	2015-08-16	-129.23053946514	52.9636448990927	3	NA	NA	11:43:15	boat	2015	TRUE	TRUE
Bangarang	FW	2015-08-18	-129.2569566	53.0293883	3	NA	NA	15:17:40	boat	2015	TRUE	TRUE
Bangarang	FW	2015-08-23	-129.40038724327	53.1594331422074	2	NA	NA	14:57:39	boat	2015	TRUE	TRUE
Bangarang	FW	2015-08-26	-129.318893538066	52.9074918478458	2	NA	NA	12:12:49	boat	2015	TRUE	TRUE
Bangarang	FW	2015-08-29	-129.1503733	53.08265	1	NA	NA	13:29:30	boat	2015	TRUE	TRUE
Bangarang	FW	2015-09-05	-129.391626482192	53.1873291630208	1	NA	NA	08:52:01	boat	2015	TRUE	TRUE
Bangarang	FW	2015-09-11	-129.398693829167	53.1360623693308	3	NA	NA	12:56:41	boat	2015	TRUE	TRUE
Bangarang	FW	2015-09-11	-129.441858981927	53.1697213389184	1	NA	NA	15:05:05	boat	2015	TRUE	TRUE
Bangarang	FW	2015-09-12	-129.414477060129	53.1783536432813	1	NA	NA	11:28:54	boat	2015	TRUE	TRUE
Bangarang	FW	2015-09-12	-129.435174901455	53.1640654268078	2	NA	NA	11:43:08	boat	2015	TRUE	TRUE
Bangarang	FW	2015-09-12	-129.399746683737	53.1313111425632	5	NA	NA	12:09:44	boat	2015	TRUE	TRUE
Bangarang	FW	2015-09-15	-129.422192166525	53.2418513213515	4	NA	NA	12:52:37	boat	2015	TRUE	TRUE
Bangarang	FW	2015-09-15	-129.405439238226	53.1198146767869	1	NA	NA	17:14:55	boat	2015	TRUE	TRUE
Bangarang	FW	2015-09-15	-129.329810765547	53.0853595438618	1	NA	NA	18:48:55	boat	2015	TRUE	TRUE
Bangarang	FW	2015-09-15	-129.319485167169	53.0672960469628	4	NA	NA	19:12:37	boat	2015	TRUE	TRUE
Bangarang	FW	2015-09-20	-129.35250199003	52.9290062458325	1	NA	NA	10:49:31	boat	2015	TRUE	TRUE
Bangarang	FW	2015-09-20	-129.287145888951	52.8934926799237	1	NA	NA	10:59:25	boat	2015	TRUE	TRUE
Bangarang	FW	2015-09-21	-129.145094740227	53.0791640584789	3	NA	NA	08:30:00	boat	2015	TRUE	TRUE
Elemiah	FW	2006-07-30	-129.2125	53.045	2	NA	NA	1205	boat	2006	TRUE	TRUE
Elemiah	FW	2006-08-01	-129.2328833	53.01881667	3	NA	NA	1800	boat	2006	TRUE	TRUE
Elemiah	FW	2006-08-14	-129.2027167	53.01686667	1	NA	NA	1045	boat	2006	TRUE	TRUE
Elemiah	FW	2007-07-09	-129.1028833	53.09048333	1	NA	NA	1005	boat	2007	TRUE	TRUE
Elemiah	FW	2007-08-27	-129.1916667	53.09666667	1	NA	NA	1420	boat	2007	TRUE	TRUE
Elemiah	FW	2008-07-24	-129.1832667	53.0975	1	NA	NA	900	boat	2008	TRUE	TRUE
Elemiah	FW	2009-07-25	-129.2163833	53.08476667	2	NA	NA	1815	boat	2009	TRUE	TRUE
Elemiah	FW	2009-07-28	-129.21335	53.03715	1	NA	NA	NA	boat	2009	TRUE	TRUE
Elemiah	FW	2009-07-28	-129.2501833	53.07203333	2	NA	NA	1200	boat	2009	TRUE	TRUE
Elemiah	FW	2009-07-28	-129.2501833	53.07203333	2	NA	NA	1215	boat	2009	TRUE	TRUE
Elemiah	FW	2009-07-31	-129.2914167	53.07246667	1	NA	NA	940	boat	2009	TRUE	TRUE
Elemiah	FW	2009-08-12	-129.19945	52.88435	6	NA	NA	1140	boat	2009	TRUE	TRUE
Elemiah	FW	2009-08-16	-129.1988833	53.09528333	1	NA	NA	1220	boat	2009	TRUE	TRUE
Elemiah	FW	2010-07-02	-129.3	53.1	2	NA	NA	1840	boat	2010	TRUE	TRUE
Elemiah	FW	2010-08-01	-129.38355	53.13581667	4	NA	NA	1240	boat	2010	TRUE	TRUE
Elemiah	FW	2010-08-05	-129.3228333	53.07863333	1	NA	NA	1430	boat	2010	TRUE	TRUE
Elemiah	FW	2010-08-10	-129.38	53.13013333	3	NA	NA	NA	boat	2010	TRUE	TRUE
Elemiah	FW	2010-08-15	-129.3901	53.14985	1	NA	NA	745	boat	2010	TRUE	TRUE
Elemiah	FW	2010-09-15	-129.1244333	53.14301667	3	NA	NA	NA	boat	2010	TRUE	TRUE
Elemiah	FW	2011-06-02	-129.1916667	53.09666667	2	NA	NA	1415	boat	2011	TRUE	TRUE
Elemiah	FW	2011-06-08	-129.1916667	53.09666667	1	NA	NA	1125	boat	2011	TRUE	TRUE
Elemiah	FW	2011-07-06	-129.369	53.091	1	NA	NA	NA	boat	2011	TRUE	TRUE
Elemiah	FW	2011-07-09	-129.28195	53.05486667	1	NA	NA	1214	boat	2011	TRUE	TRUE
Elemiah	FW	2011-07-09	-129.3264	53.05631667	2	NA	NA	1253	boat	2011	TRUE	TRUE
Elemiah	FW	2011-07-09	-129.30745	53.07215	1	NA	NA	1611	boat	2011	TRUE	TRUE
Elemiah	FW	2011-07-12	-129.181	53.08783333	1	NA	NA	820	boat	2011	TRUE	TRUE
Elemiah	FW	2011-07-21	-129.1300333	53.09768333	1	NA	NA	1525	boat	2011	TRUE	TRUE
Elemiah	FW	2011-07-21	-129.1931167	53.10253333	1	NA	NA	1808	boat	2011	TRUE	TRUE
Elemiah	FW	2011-08-24	-129.40115	53.16186667	3	NA	NA	1520	boat	2011	TRUE	TRUE
Elemiah	FW	2011-08-30	-129.1312	53.11161667	2	NA	NA	1611	boat	2011	TRUE	TRUE
Elemiah	FW	2011-09-02	-129.4410333	53.2599	1	NA	NA	1210	boat	2011	TRUE	TRUE
Elemiah	FW	2011-09-10	-129.3943833	53.11805	3	NA	NA	1610	boat	2011	TRUE	TRUE
Elemiah	FW	2011-09-12	-129.4472167	53.21698333	1	NA	NA	1225	boat	2011	TRUE	TRUE
Elemiah	FW	2011-09-13	-129.24395	53.06941667	1	NA	NA	1312	boat	2011	TRUE	TRUE
Elemiah	FW	2011-09-14	-129.1832667	53.09975	3	NA	NA	1400	boat	2011	TRUE	TRUE
Elemiah	FW	2012-03-17	-129.1169167	53.12105	1	NA	NA	110100	boat	2012	TRUE	TRUE
Elemiah	FW	2012-04-06	-129.183	53.065	2	NA	NA	105400	boat	2012	TRUE	FALSE
Elemiah	FW	2012-05-03	-129.195	53.09	1	NA	NA	103000	boat	2012	TRUE	TRUE
Elemiah	FW	2012-05-24	-129.195	53.09	1	NA	NA	120000	boat	2012	TRUE	TRUE
Elemiah	FW	2012-06-04	-129.195	53.09	1	NA	NA	72000	boat	2012	TRUE	TRUE
Elemiah	FW	2012-06-08	-129.195	53.09	1	NA	NA	210500	boat	2012	TRUE	TRUE
Elemiah	FW	2012-06-15	-129.195	53.09	1	NA	NA	70400	boat	2012	TRUE	TRUE
Elemiah	FW	2012-06-18	-129.1548	53.08391667	1	NA	NA	82500	boat	2012	TRUE	TRUE
Elemiah	FW	2012-06-19	-129.3956167	53.11508333	1	NA	NA	154600	boat	2012	TRUE	TRUE
Elemiah	FW	2012-06-25	-129.195	53.09	1	NA	NA	191500	boat	2012	TRUE	TRUE
Elemiah	FW	2012-08-05	-129.2816833	52.98933333	1	NA	NA	NA	boat	2012	TRUE	TRUE
Elemiah	FW	2012-08-11	-129.3501	53.12963333	1	NA	NA	123000	boat	2012	TRUE	TRUE
Elemiah	FW	2012-08-16	-129.3751667	52.9135	1	NA	NA	143000	boat	2012	TRUE	TRUE
Elemiah	FW	2012-08-18	-129.35305	53.09378333	2	NA	NA	140000	boat	2012	TRUE	TRUE
Elemiah	FW	2012-08-24	-129.2359	53.05743333	2	NA	NA	151100	boat	2012	TRUE	TRUE
Elemiah	FW	2012-09-02	-129.195	53.09	1	NA	NA	104500	boat	2012	TRUE	TRUE
Elemiah	FW	2012-09-17	-129.4115333	53.14471667	1	NA	NA	174500	boat	2012	TRUE	TRUE
Elemiah	FW	2012-09-18	-129.17145	52.90901667	2	NA	NA	110000	boat	2012	TRUE	TRUE
Elemiah	FW	2012-09-18	-129.2491	52.98175	2	NA	NA	113000	boat	2012	TRUE	TRUE
Elemiah	FW	2012-09-18	-129.2344333	52.97866667	3	NA	NA	130000	boat	2012	TRUE	TRUE
Elemiah	FW	2012-09-18	-129.2426833	53.00165	4	NA	NA	150500	boat	2012	TRUE	TRUE
Elemiah	FW	2012-09-19	-129.3267167	53.06348333	1	NA	NA	140500	boat	2012	TRUE	TRUE
Elemiah	FW	2012-09-19	-129.3534167	53.11808333	2	NA	NA	121000	boat	2012	TRUE	TRUE
Elemiah	FW	2012-09-20	-129.2104667	52.89821667	1	NA	NA	125500	boat	2012	TRUE	TRUE
Elemiah	FW	2013-06-28	-129.2555	53.0015	1	NA	NA	NA	boat	2013	TRUE	TRUE
Elemiah	FW	2013-06-29	-129.3816667	53.12466667	2	NA	NA	NA	boat	2013	TRUE	TRUE
Elemiah	FW	2013-06-29	-129.2901667	53.12833333	1	NA	NA	NA	boat	2013	TRUE	FALSE
Elemiah	FW	2013-07-14	-129.4411667	53.17336667	2	NA	NA	NA	boat	2013	TRUE	TRUE
Elemiah	FW	2013-07-14	-129.3163833	53.06331667	1	NA	NA	NA	boat	2013	TRUE	TRUE
Elemiah	FW	2013-07-17	-129.3206667	53.90356667	2	NA	NA	NA	boat	2013	FALSE	TRUE
Elemiah	FW	2013-07-19	-129.40425	52.91946667	2	NA	NA	NA	boat	2013	TRUE	TRUE
Elemiah	FW	2013-07-19	-129.3607333	52.95341667	3	NA	NA	NA	boat	2013	TRUE	TRUE
Elemiah	FW	2013-07-20	-129.2524	53.0312	1	NA	NA	NA	boat	2013	TRUE	TRUE
Elemiah	FW	2013-07-24	-129.33655	52.88481667	3	NA	NA	NA	boat	2013	TRUE	TRUE
Elemiah	FW	2013-07-24	-129.3535167	52.90678333	1	NA	NA	NA	boat	2013	TRUE	TRUE
Elemiah	FW	2013-07-25	-129.23195	52.98316667	3	NA	NA	NA	boat	2013	TRUE	TRUE
Elemiah	FW	2013-07-26	-129.2280833	53.03811667	2	NA	NA	NA	boat	2013	TRUE	TRUE
Elemiah	FW	2013-08-12	-129.2578667	53.03856667	1	NA	NA	NA	boat	2013	TRUE	TRUE
Elemiah	FW	2013-08-12	-129.2578667	53.03856667	7	NA	NA	NA	boat	2013	TRUE	TRUE
Elemiah	FW	2013-08-12	-129.2578667	53.03856667	6	NA	NA	NA	boat	2013	TRUE	TRUE
Elemiah	FW	2013-08-13	-129.19105	53.0462	2	NA	NA	NA	boat	2013	TRUE	TRUE
Elemiah	FW	2013-08-13	-129.2091833	53.04296667	3	NA	NA	NA	boat	2013	TRUE	TRUE
Elemiah	FW	2013-08-13	-129.3314833	53.08001667	1	NA	NA	NA	boat	2013	TRUE	TRUE
Elemiah	FW	2013-08-17	-129.1833	53.10266667	1	NA	NA	NA	boat	2013	TRUE	TRUE
Elemiah	FW	2013-08-28	-129.2935167	53.09071667	2	NA	NA	NA	boat	2013	TRUE	TRUE
Elemiah	FW	2013-08-28	-129.3441167	53.23023333	1	NA	NA	NA	boat	2013	TRUE	TRUE
Elemiah	FW	2013-08-29	-129.2861333	53.05576667	3	NA	NA	NA	boat	2013	TRUE	TRUE
Elemiah	FW	2013-08-31	-129.1381167	53.14888333	1	NA	NA	NA	boat	2013	TRUE	TRUE
Elemiah	FW	2013-09-04	-129.2411	52.8589	2	NA	NA	NA	boat	2013	TRUE	TRUE
Elemiah	FW	2013-09-04	-129.203	52.87416667	3	NA	NA	NA	boat	2013	TRUE	TRUE
Elemiah	FW	2013-09-05	-129.24695	53.06815	1	NA	NA	NA	boat	2013	TRUE	TRUE
Elemiah	FW	2013-07-02	-129.3217	52.93466667	4	NA	NA	NA	boat	2013	TRUE	TRUE
Elemiah	FW	2013-07-02	-129.2425	52.93948333	1	NA	NA	NA	boat	2013	TRUE	TRUE
Elemiah	FW	2013-07-02	-129.2553	52.98811667	2	NA	NA	NA	boat	2013	TRUE	TRUE
Elemiah	FW	2013-07-03	-129.2776333	53.02168333	3	NA	NA	NA	boat	2013	TRUE	TRUE
Elemiah	FW	2013-07-18	-129.1864167	53.07105	3	NA	NA	NA	boat	2013	TRUE	TRUE
Elemiah	FW	2013-07-26	-129.27755	53.0429	5	NA	NA	NA	boat	2013	TRUE	TRUE
Elemiah	FW	2013-08-03	-129.2668333	53.04981667	1	NA	NA	NA	boat	2013	TRUE	TRUE
Elemiah	FW	2013-08-04	-129.2789667	53.06358333	3	NA	NA	NA	boat	2013	TRUE	TRUE
Elemiah	FW	2013-08-26	-129.3295	53.061	10	NA	NA	NA	boat	2013	TRUE	TRUE
Elemiah	FW	2013-08-26	-129.2853667	53.04485	1	NA	NA	NA	boat	2013	TRUE	TRUE
Elemiah	FW	2013-08-27	-129.30045	53.05401667	9	NA	NA	NA	boat	2013	TRUE	TRUE
Elemiah	FW	2013-08-28	-129.251	53.02935	5	NA	NA	NA	boat	2013	TRUE	TRUE
Elemiah	FW	2013-08-30	-129.3688833	53.15555	4	NA	NA	NA	boat	2013	TRUE	TRUE
Elemiah	FW	2013-09-04	-129.2087833	52.88758333	6	NA	NA	NA	boat	2013	TRUE	TRUE
Elemiah	FW	2013-09-04	-129.2103	52.877	1	NA	NA	NA	boat	2013	TRUE	TRUE
Elemiah	FW	2013-09-25	-129.2360667	53.04223333	3	NA	NA	NA	boat	2013	TRUE	TRUE
Elemiah	FW	2013-09-30	-129.1579167	53.08826667	1	NA	NA	NA	boat	2013	TRUE	TRUE
Elemiah	FW	2013-10-13	-129.21155	52.87211667	3	NA	NA	NA	boat	2013	TRUE	TRUE
Elemiah	FW	2014-08-12	-129.42	53.271	1	NA	NA	NA	boat	2014	TRUE	TRUE
Elemiah	FW	2014-08-12	-129.417	53.211	2	NA	NA	NA	boat	2014	TRUE	TRUE
Elemiah	FW	2014-08-13	-129.365	53.126	3	NA	NA	NA	boat	2014	TRUE	TRUE
Elemiah	FW	2014-08-13	-129.4425	53.1598	2	NA	NA	NA	boat	2014	TRUE	TRUE
Elemiah	FW	2014-08-14	-129.114	53.121	2	NA	NA	NA	boat	2014	TRUE	TRUE
Elemiah	FW	2014-08-21	-129.216	52.933	1	NA	NA	NA	boat	2014	TRUE	TRUE
Elemiah	FW	2014-08-22	-129.263	53.068	2	NA	NA	NA	boat	2014	TRUE	TRUE
Elemiah	FW	2014-08-24	-129.353	53.139	1	NA	NA	NA	boat	2014	TRUE	TRUE
Elemiah	FW	2014-08-25	-129.379385	53.13644667	2	NA	NA	NA	boat	2014	TRUE	TRUE
Elemiah	FW	2014-08-27	-129.403	53.15	2	NA	NA	NA	boat	2014	TRUE	TRUE
Elemiah	FW	2014-08-27	-129.381	53.127	1	NA	NA	NA	boat	2014	TRUE	TRUE
Elemiah	FW	2014-08-28	-129.465	53.269	2	NA	NA	NA	boat	2014	TRUE	TRUE
Elemiah	FW	2014-08-28	-129.469	53.257	1	NA	NA	NA	boat	2014	TRUE	TRUE
Elemiah	FW	2014-09-03	-129.408	53.263	2	NA	NA	NA	boat	2014	TRUE	TRUE
Elemiah	FW	2014-09-04	-129.359	53.157	3	NA	NA	NA	boat	2014	TRUE	TRUE
Elemiah	FW	2014-09-09	-129.299	53.003	1	NA	NA	NA	boat	2014	TRUE	TRUE
Elemiah	FW	2014-09-10	-129.379385	53.13644667	1	NA	NA	NA	boat	2014	TRUE	TRUE
Elemiah	FW	2014-09-10	-129.279	53.072	2	NA	NA	NA	boat	2014	TRUE	TRUE
Elemiah	FW	2014-09-11	-129.402	53.155	3	NA	NA	NA	boat	2014	TRUE	TRUE
Elemiah	FW	2014-05-10	-129.2405	52.99153333	1	NA	NA	NA	boat	2014	TRUE	TRUE
Elemiah	FW	2014-07-09	-129.1400333	53.2262	1	NA	NA	NA	boat	2014	TRUE	TRUE
Elemiah	FW	2014-07-22	-129.3746167	53.14003333	3	NA	NA	NA	boat	2014	TRUE	TRUE
Elemiah	FW	2014-08-03	-129.1852667	53.09591667	1	NA	NA	NA	boat	2014	TRUE	TRUE
Elemiah	FW	2014-08-04	-129.1923833	53.09813333	2	NA	NA	NA	boat	2014	TRUE	TRUE
Elemiah	FW	2014-08-08	-129.2846	53.04128333	2	NA	NA	NA	boat	2014	TRUE	TRUE
Elemiah	FW	2014-08-18	-129.17675	53.08951667	1	NA	NA	NA	boat	2014	TRUE	TRUE
Elemiah	FW	2014-08-18	-129.1838	53.10196667	4	NA	NA	NA	boat	2014	TRUE	TRUE
Elemiah	FW	2014-08-20	-129.2374667	53.08531667	8	NA	NA	NA	boat	2014	TRUE	TRUE
Elemiah	FW	2014-08-21	-129.1956	53.10291667	2	NA	NA	NA	boat	2014	TRUE	TRUE
Elemiah	FW	2014-08-22	-129.2491833	53.05995	1	NA	NA	NA	boat	2014	TRUE	TRUE
Elemiah	FW	2014-09-05	-129.4576667	53.16156667	1	NA	NA	NA	boat	2014	TRUE	TRUE
Elemiah	FW	2014-09-06	-129.30005	52.95283333	2	NA	NA	NA	boat	2014	TRUE	TRUE
Elemiah	FW	2014-09-08	-129.1769333	53.09076667	3	NA	NA	NA	boat	2014	TRUE	TRUE
Elemiah	FW	2014-09-30	-129.2899833	53.05003333	3	NA	NA	NA	boat	2014	TRUE	TRUE
Elemiah	FW	2014-10-07	-129.2892	53.07071667	3	NA	NA	NA	boat	2014	TRUE	TRUE
Elemiah	FW	2014-10-07	-129.19235	52.8828	1	NA	NA	NA	boat	2014	TRUE	TRUE
Elemiah	FW	2016-06-07	-129.2613833	53.05376389	4	NA	NA	14:51:59	boat	2016	TRUE	TRUE
Elemiah	FW	2016-06-09	-129.1973778	53.09851944	5	NA	NA	7:06:35	boat	2016	TRUE	TRUE
Elemiah	FW	2016-06-09	-129.2242806	53.08649722	1	NA	NA	16:42:16	boat	2016	TRUE	TRUE
Elemiah	FW	2016-07-05	-129.4044056	53.21710556	2	NA	NA	9:33:21	boat	2016	TRUE	TRUE
Elemiah	FW	2016-07-05	-129.3794694	53.18588333	3	NA	NA	15:31:21	boat	2016	TRUE	TRUE
Elemiah	FW	2016-07-06	-129.1910722	53.09166944	3	NA	NA	10:09:36	boat	2016	TRUE	TRUE
Elemiah	FW	2016-07-11	-129.2123778	53.09562222	2	NA	NA	11:40:32	boat	2016	TRUE	TRUE
Elemiah	FW	2016-07-12	-129.2491917	52.98601667	4	NA	NA	11:31:43	boat	2016	TRUE	TRUE
Elemiah	FW	2016-07-18	-129.2968278	52.99331944	4	NA	NA	18:28:08	boat	2016	TRUE	TRUE
Elemiah	FW	2016-07-21	-129.2049139	52.90980556	4	NA	NA	15:35:45	boat	2016	TRUE	TRUE
Elemiah	FW	2016-07-21	-129.2099639	52.86687778	6	NA	NA	16:45:08	boat	2016	TRUE	TRUE
Elemiah	FW	2016-07-21	-129.2267083	52.86720278	4	NA	NA	17:53:42	boat	2016	TRUE	TRUE
Elemiah	FW	2016-08-11	-129.2829722	53.34515278	1	NA	NA	13:43:41	boat	2016	TRUE	TRUE
Elemiah	FW	2016-08-11	-129.3313917	53.22774722	2	NA	NA	15:50:03	boat	2016	TRUE	TRUE
Elemiah	FW	2016-08-16	-129.2788139	52.86845556	1	NA	NA	11:37:54	boat	2016	TRUE	TRUE
Elemiah	FW	2016-08-27	-129.3378083	53.11794444	2	NA	NA	12:48:56	boat	2016	TRUE	TRUE
Elemiah	FW	2016-08-27	-129.2927861	53.25199167	2	NA	NA	14:32:33	boat	2016	TRUE	TRUE
Elemiah	FW	2016-08-27	-129.2964889	53.27819167	4	NA	NA	15:19:48	boat	2016	TRUE	TRUE
Elemiah	FW	2016-09-01	-129.2677611	53.26511389	4	NA	NA	14:24:41	boat	2016	TRUE	FALSE
Elemiah	FW	2016-09-10	-129.2386028	52.87604722	7	NA	NA	11:31:11	boat	2016	TRUE	TRUE
Elemiah	FW	2016-09-10	-129.1385361	53.09185	6	NA	NA	14:49:46	boat	2016	TRUE	TRUE
Elemiah	FW	2016-09-13	-129.1145972	53.11470278	2	NA	NA	9:26:04	boat	2016	TRUE	TRUE
Elemiah	FW	2016-09-20	-129.1359194	53.09408333	1	NA	NA	8:13:35	boat	2016	TRUE	TRUE
Elemiah	FW	2019-06-29	-129.2526	53.06247	2	NA	NA	10:49:04	boat	2019	TRUE	TRUE
Elemiah	FW	2019-07-05	-129.3156	53.30105	2	NA	NA	9:23:23	boat	2019	TRUE	TRUE
Elemiah	FW	2019-07-07	-129.3	53.12	4	NA	NA	6:42:49	boat	2019	TRUE	FALSE
Elemiah	FW	2019-07-07	-129.2	53.01	1	NA	NA	9:56:19	boat	2019	TRUE	FALSE
Elemiah	FW	2019-07-19	-129.3	53.3	1	NA	NA	14:08:56	boat	2019	TRUE	TRUE
Fin	FW	2017-07-09	-129.349537133548	53.1795906605833	NA	NA	NA	14:08:43	land	2017	TRUE	TRUE
Fin	FW	2017-07-09	-129.485957265227	53.2279419175207	1	NA	NA	19:08:57	land	2017	TRUE	TRUE
Fin	FW	2017-07-10	-129.354635355352	53.2327324993031	4	Feeding-Surface	0	11:48:06	land	2017	TRUE	TRUE
Fin	FW	2017-07-10	-129.371153032489	53.2287253799351	NA	Travel-fast	NA	16:06:32	land	2017	TRUE	TRUE
Fin	FW	2017-07-10	-129.358575051625	53.2228948368103	3	NA	0	16:08:55	land	2017	TRUE	TRUE
Fin	FW	2017-07-10	-129.353445043881	53.1637202947523	4	NA	0	20:12:59	land	2017	TRUE	TRUE
Fin	FW	2017-07-10	-129.38178139009	53.165421711813	2	NA	0	21:05:33	land	2017	TRUE	TRUE
Fin	FW	2017-07-12	-129.436247146763	53.1717439588662	1	NA	0	20:20:26	land	2017	TRUE	TRUE
Fin	FW	2017-07-12	-129.401901038233	53.2005584101979	2	NA	0	20:38:33	land	2017	TRUE	TRUE
Fin	FW	2017-07-12	-129.374400757977	53.1915025526033	2	NA	0	21:04:43	land	2017	TRUE	TRUE
Fin	FW	2017-07-14	-129.349652478291	53.2164213353219	1	NA	0	21:16:57	land	2017	TRUE	TRUE
Fin	FW	2017-07-15	-129.375542075535	53.2537602227346	1	NA	0	14:15:25	land	2017	TRUE	TRUE
Fin	FW	2017-07-17	-129.375855054959	53.1748102154177	NA	NA	NA	14:18:08	land	2017	TRUE	TRUE
Fin	FW	2017-07-17	-129.362391091667	53.1968917546791	NA	NA	NA	16:18:29	land	2017	TRUE	TRUE
Fin	FW	2017-07-18	-129.391870373125	53.2393616503531	1	NA	NA	11:26:21	land	2017	TRUE	TRUE
Fin	FW	2017-07-18	-129.37439369942	53.1916408251078	1	NA	NA	14:08:08	land	2017	TRUE	TRUE
Fin	FW	2017-07-18	-129.392282237108	53.1704699019278	1	NA	0	16:03:43	land	2017	TRUE	TRUE
Fin	FW	2017-07-18	-129.398439568588	53.1973581686379	2	NA	0	16:17:04	land	2017	TRUE	TRUE
Fin	FW	2017-07-18	-129.36896964559	53.2200070546023	1	NA	0	21:14:09	land	2017	TRUE	TRUE
Fin	FW	2017-07-19	-129.413505455713	53.2800331584008	1	NA	0	07:18:55	land	2017	TRUE	TRUE
Fin	FW	2017-07-19	-129.444851012013	53.2065927834489	3	Travel-slow	NA	10:20:06	land	2017	TRUE	TRUE
Fin	FW	2017-07-19	-129.428367061385	53.2100348137582	4	NA	NA	11:11:17	land	2017	TRUE	TRUE
Fin	FW	2017-07-19	-129.382786061935	53.2096143680754	NA	NA	NA	12:08:29	land	2017	TRUE	TRUE
Fin	FW	2017-07-19	-129.43538345418	53.2075770027092	2	NA	0	14:05:18	land	2017	TRUE	TRUE
Fin	FW	2017-07-19	-129.441784158617	53.1854697613237	1	NA	0	14:14:23	land	2017	TRUE	TRUE
Fin	FW	2017-07-19	-129.384675088883	53.1834185087888	1	NA	0	14:18:52	land	2017	TRUE	TRUE
Fin	FW	2017-07-19	-129.369292309793	53.2337911471909	1	NA	0	14:21:49	land	2017	TRUE	TRUE
Fin	FW	2017-07-19	-129.415814816788	53.1769846800556	2	Active	NA	16:14:24	land	2017	TRUE	TRUE
Fin	FW	2017-07-19	-129.38143314669	53.2385838257914	1	Active	0	16:20:43	land	2017	TRUE	TRUE
Fin	FW	2017-07-19	-129.381442772238	53.2257860307233	1	Active	NA	18:02:43	land	2017	TRUE	TRUE
Fin	FW	2017-07-19	-129.380937745897	53.230962134577	1	Active	NA	18:05:22	land	2017	TRUE	TRUE
Fin	FW	2017-07-19	-129.403023376182	53.2186262885367	1	Active	NA	18:15:33	land	2017	TRUE	TRUE
Fin	FW	2017-07-19	-129.407286739273	53.2464990778989	NA	NA	NA	19:13:52	land	2017	TRUE	TRUE
Fin	FW	2017-07-19	-129.414417753791	53.2250896138956	NA	NA	NA	20:06:30	land	2017	TRUE	TRUE
Fin	FW	2017-07-19	-129.419787238491	53.2373202015165	NA	NA	NA	20:10:23	land	2017	TRUE	TRUE
Fin	FW	2017-07-19	-129.439720429089	53.2276750869635	1	Active	0	21:04:42	land	2017	TRUE	TRUE
Fin	FW	2017-07-19	-129.418830071565	53.2571454097259	5	Active	0	21:11:33	land	2017	TRUE	TRUE
Fin	FW	2017-07-20	-129.395580484271	53.213149141397	2	Active	NA	08:19:27	land	2017	TRUE	TRUE
Fin	FW	2017-07-20	-129.401080941108	53.2243957579896	1	Active	0	09:18:18	land	2017	TRUE	TRUE
Fin	FW	2017-07-20	-129.393172359066	53.2199952776153	NA	NA	NA	10:22:27	land	2017	TRUE	TRUE
Fin	FW	2017-07-20	-129.389236956014	53.2027853004478	1	Active	NA	20:05:22	land	2017	TRUE	TRUE
Fin	FW	2017-07-22	-129.46047423044	53.23812459478	2	Active	NA	09:11:57	land	2017	TRUE	TRUE
Fin	FW	2017-07-22	-129.397454868017	53.2303732815466	1	Travel-fast	0	16:08:34	land	2017	TRUE	TRUE
Fin	FW	2017-07-22	-129.426839293196	53.2052949650939	4	Active	NA	17:18:57	land	2017	TRUE	TRUE
Fin	FW	2017-07-22	-129.413539951436	53.2112005937127	2	Active	NA	18:07:18	land	2017	TRUE	TRUE
Fin	FW	2017-07-22	-129.416495612427	53.1807453315144	4	Active	NA	19:03:28	land	2017	TRUE	TRUE
Fin	FW	2017-07-22	-129.374223450562	53.1949758881738	4	Milling	0	20:21:17	land	2017	TRUE	TRUE
Fin	FW	2017-07-22	-129.401448545603	53.193779318424	3	Active	NA	21:16:32	land	2017	TRUE	TRUE
Fin	FW	2017-07-23	-129.430878955785	53.2394303712259	3	Active	NA	07:20:46	land	2017	TRUE	TRUE
Fin	FW	2017-07-23	-129.424578313544	53.2398901590638	4	Active	NA	07:31:36	land	2017	TRUE	TRUE
Fin	FW	2017-07-23	-129.353094680341	53.2104461180809	2	Active	0	10:09:46	land	2017	TRUE	TRUE
Fin	FW	2017-07-23	-129.418431376601	53.248368141133	2	Active	0	10:19:57	land	2017	TRUE	TRUE
Fin	FW	2017-07-23	-129.401757837114	53.222895114126	2	Active	0	11:07:33	land	2017	TRUE	TRUE
Fin	FW	2017-07-23	-129.402094500465	53.2309732736209	2	Active	0	11:10:21	land	2017	TRUE	TRUE
Fin	FW	2017-07-23	-129.416673998084	53.206990444801	2	Active	NA	16:11:17	land	2017	TRUE	TRUE
Fin	FW	2017-07-23	-129.449935210721	53.231169824102	3	Active	NA	17:14:01	land	2017	TRUE	TRUE
Fin	FW	2017-07-23	-129.448646512106	53.2451634638365	2	Active	NA	18:06:23	land	2017	TRUE	TRUE
Fin	FW	2017-07-23	-129.443326793336	53.2516104184171	3	Active	NA	18:08:47	land	2017	TRUE	TRUE
Fin	FW	2017-07-23	-129.410335901226	53.2706570954453	2	Active	NA	19:15:01	land	2017	TRUE	TRUE
Fin	FW	2017-07-23	-129.431459581697	53.2420537122245	1	Active	NA	20:11:46	land	2017	TRUE	TRUE
Fin	FW	2017-07-23	-129.419155226068	53.2405888144773	2	Active	NA	20:12:41	land	2017	TRUE	TRUE
Fin	FW	2017-07-23	-129.427164896844	53.2281791980664	2	Active	NA	20:17:13	land	2017	TRUE	TRUE
Fin	FW	2017-07-23	-129.444929486462	53.2199829245039	2	Active	NA	21:04:23	land	2017	TRUE	TRUE
Fin	FW	2017-07-23	-129.439248893974	53.2310525314866	2	Active	NA	21:14:42	land	2017	TRUE	TRUE
Fin	FW	2017-07-24	-129.416241043457	53.2348559412332	1	Active	0	08:15:42	land	2017	TRUE	TRUE
Fin	FW	2017-07-24	-129.401485987471	53.2269393536107	3	Active	NA	13:16:14	land	2017	TRUE	TRUE
Fin	FW	2017-07-24	-129.412715979327	53.2235847697742	3	Active	NA	13:18:44	land	2017	TRUE	TRUE
Fin	FW	2017-07-24	-129.390578807175	53.2335604028666	3	Active	0	14:06:01	land	2017	TRUE	TRUE
Fin	FW	2017-07-24	-129.415023985149	53.2184163644466	3	Active	NA	17:24:31	land	2017	TRUE	TRUE
Fin	FW	2017-07-24	-129.371638798419	53.2322149273851	2	Active	0	18:04:24	land	2017	TRUE	TRUE
Fin	FW	2017-07-24	-129.391532066344	53.2107451622932	2	Active	NA	18:05:07	land	2017	TRUE	TRUE
Fin	FW	2017-07-24	-129.39679796362	53.2239041081202	3	Active	NA	18:07:19	land	2017	TRUE	TRUE
Fin	FW	2017-07-24	-129.438081518178	53.2801161234685	5	Active	NA	18:16:00	land	2017	TRUE	TRUE
Fin	FW	2017-07-24	-129.422862990023	53.2305058744926	3	Active	NA	20:03:02	land	2017	TRUE	TRUE
Fin	FW	2017-07-24	-129.394526952909	53.2240438898832	2	Active	NA	20:09:45	land	2017	TRUE	TRUE
Fin	FW	2017-07-24	-129.427364950338	53.2798917845259	2	Active	NA	20:12:37	land	2017	TRUE	TRUE
Fin	FW	2017-07-25	-129.383110074857	53.2359425932695	1	Active	0	07:18:19	land	2017	TRUE	TRUE
Fin	FW	2017-07-25	-129.45244821003	53.2207356918538	2	Active	NA	17:13:05	land	2017	TRUE	TRUE
Fin	FW	2017-07-25	-129.374042760847	53.2426490532992	1	Active	NA	18:05:13	land	2017	TRUE	TRUE
Fin	FW	2017-07-25	-129.40518987275	53.253219187026	1	Active	0	21:09:25	land	2017	TRUE	TRUE
Fin	FW	2017-07-26	-129.376253214765	53.2580855967382	1	Active	NA	07:14:32	land	2017	TRUE	TRUE
Fin	FW	2017-07-26	-129.360649728863	53.2059701876482	2	Active	0	16:19:44	land	2017	TRUE	TRUE
Fin	FW	2017-07-26	-129.381833783209	53.2013004895286	1	Active	NA	17:12:46	land	2017	TRUE	TRUE
Fin	FW	2017-07-26	-129.373585230231	53.245711330896	1	Active	0	19:03:58	land	2017	TRUE	FALSE
Fin	FW	2017-07-26	-129.427774358379	53.2150050717959	2	Active	0	19:21:14	land	2017	TRUE	TRUE
Fin	FW	2017-07-26	-129.372354409993	53.2467883882213	2	Active	NA	21:11:21	land	2017	TRUE	FALSE
Fin	FW	2017-07-26	-129.417160955514	53.2546641254575	2	Active	NA	21:26:10	land	2017	TRUE	TRUE
Fin	FW	2017-07-27	-129.409144108064	53.2531683428709	1	Active	0	10:22:18	land	2017	TRUE	TRUE
Fin	FW	2017-07-27	-129.390821661307	53.2027293416717	2	Active	NA	11:25:39	land	2017	TRUE	TRUE
Fin	FW	2017-07-27	-129.395591642332	53.2202511032438	2	Active	0	14:03:58	land	2017	TRUE	TRUE
Fin	FW	2017-07-27	-129.420384478394	53.2370592947198	4	Milling	0	17:19:57	land	2017	TRUE	TRUE
Fin	FW	2017-07-27	-129.405622513024	53.2783932517732	1	Active	NA	18:04:55	land	2017	TRUE	TRUE
Fin	FW	2017-07-27	-129.379601784306	53.1919712118756	1	Active	NA	18:16:47	land	2017	TRUE	TRUE
Fin	FW	2017-07-27	-129.430181706384	53.2369876462977	2	Active	0	20:09:16	land	2017	TRUE	TRUE
Fin	FW	2017-07-27	-129.403359857203	53.2426996278742	1	Active	0	20:15:12	land	2017	TRUE	TRUE
Fin	FW	2017-07-27	-129.386090837229	53.246774243012	2	Active	0	21:12:45	land	2017	TRUE	TRUE
Fin	FW	2017-07-27	-129.379772048307	53.2253653107844	2	Active	NA	21:20:42	land	2017	TRUE	TRUE
Fin	FW	2017-07-28	-129.471142957181	53.260863308785	4	Active	NA	07:13:44	land	2017	TRUE	TRUE
Fin	FW	2017-07-28	-129.413119177251	53.1972039713609	5	Active	0	09:28:57	land	2017	TRUE	TRUE
Fin	FW	2017-07-28	-129.457900600836	53.1538686584657	6	Active	0	10:12:58	land	2017	TRUE	FALSE
Fin	FW	2017-07-28	-129.37937690695	53.2298455627397	2	Resting	NA	17:19:53	land	2017	TRUE	TRUE
Fin	FW	2017-07-28	-129.400736559625	53.1972051277972	2	Active	NA	20:12:25	land	2017	TRUE	TRUE
Fin	FW	2017-07-28	-129.41751882149	53.1827630050494	2	Active	0	21:19:20	land	2017	TRUE	TRUE
Fin	FW	2017-07-30	-129.383436908125	53.1933278254574	2	Active	0	09:22:20	land	2017	TRUE	TRUE
Fin	FW	2017-07-30	-129.35347899044	53.1872549048028	1	Active	NA	16:04:21	land	2017	TRUE	TRUE
Fin	FW	2017-07-30	-129.349013880622	53.2107852507237	3	Active	0	20:09:07	land	2017	TRUE	TRUE
Fin	FW	2017-07-31	-129.371846575882	53.2265091729855	2	Active	0	13:27:45	land	2017	TRUE	TRUE
Fin	FW	2017-07-31	-129.386152562889	53.2276846091023	1	Active	0	14:19:40	land	2017	TRUE	TRUE
Fin	FW	2017-07-31	-129.48960506334	53.2328481552009	1	Active	NA	19:14:30	land	2017	TRUE	FALSE
Fin	FW	2017-08-02	-129.416461179811	53.2215820984623	1	Active	0	07:10:18	land	2017	TRUE	TRUE
Fin	FW	2017-08-02	-129.371158042937	53.2356110535644	2	Active	0	13:44:41	land	2017	TRUE	FALSE
Fin	FW	2017-08-02	-129.370393999618	53.2338338538744	5	Travel-fast	NA	17:36:31	land	2017	TRUE	TRUE
Fin	FW	2017-08-02	-129.395232788707	53.2189413873801	3	Active	NA	20:16:19	land	2017	TRUE	TRUE
Fin	FW	2017-08-03	-129.384695633803	53.2065800161318	2	Active	0	11:19:10	land	2017	TRUE	TRUE
Fin	FW	2017-08-03	-129.420897262145	53.2137647125085	1	Active	0	18:05:08	land	2017	TRUE	TRUE
Fin	FW	2017-08-03	-129.452879788565	53.2528682988284	1	Active	0	18:16:33	land	2017	TRUE	TRUE
Fin	FW	2017-08-05	-129.372471195316	53.2398765571684	3	Active	0	10:07:26	land	2017	TRUE	FALSE
Fin	FW	2017-08-06	-129.38035209753	53.1976114039272	1	Active	0	09:12:43	land	2017	TRUE	TRUE
Fin	FW	2017-08-06	-129.384050103867	53.2418818219571	1	Active	0	14:15:03	land	2017	TRUE	TRUE
Fin	FW	2017-08-06	-129.379336712171	53.2257242456016	1	Active	0	16:06:52	land	2017	TRUE	TRUE
Fin	FW	2017-08-06	-129.347792770396	53.1941062610066	3	Active	NA	16:16:25	land	2017	TRUE	TRUE
Fin	FW	2017-08-06	-129.426017871081	53.2440730469872	2	Active	0	18:12:39	land	2017	TRUE	TRUE
Fin	FW	2017-08-06	-129.462209971063	53.1617082033345	3	Active	NA	19:10:31	land	2017	TRUE	FALSE
Fin	FW	2017-08-06	-129.390759240142	53.2076254063991	1	Robust	0	19:20:06	land	2017	TRUE	TRUE
Fin	FW	2017-08-06	-129.374777666645	53.2340641992123	2	Travel-slow	0	19:42:56	land	2017	TRUE	TRUE
Fin	FW	2017-08-06	-129.396970684242	53.2872151697667	1	Active	0	20:04:13	land	2017	TRUE	TRUE
Fin	FW	2017-08-06	-129.355734134215	53.1820068608642	1	Active	0	21:10:53	land	2017	TRUE	TRUE
Fin	FW	2017-08-06	-129.366394664277	53.2161238227127	2	Active	0	21:19:31	land	2017	TRUE	TRUE
Fin	FW	2017-08-07	-129.380049802776	53.239048627998	1	Active	0	09:01:34	land	2017	TRUE	TRUE
Fin	FW	2017-08-07	-129.422941512854	53.2460502838957	1	Active	0	10:13:32	land	2017	TRUE	TRUE
Fin	FW	2017-08-07	-129.377835589217	53.233889465692	1	Active	NA	11:06:59	land	2017	TRUE	TRUE
Fin	FW	2017-08-07	-129.376573478317	53.2345882680871	2	Active	MC	12:03:22	land	2017	TRUE	TRUE
Fin	FW	2017-08-07	-129.438829186773	53.2154165745137	1	Active	0	18:04:20	land	2017	TRUE	TRUE
Fin	FW	2017-08-07	-129.391262352939	53.1818614604385	1	Active	0	18:08:23	land	2017	TRUE	TRUE
Fin	FW	2017-08-08	-129.421561716882	53.272643079362	3	Active	0	07:22:41	land	2017	TRUE	TRUE
Fin	FW	2017-08-08	-129.375820728616	53.22189756981	2	Active	MC	14:12:04	land	2017	TRUE	TRUE
Fin	FW	2017-08-08	-129.423702631224	53.2565177339519	3	Active	0	14:18:30	land	2017	TRUE	TRUE
Fin	FW	2017-08-08	-129.380550388925	53.2499905007245	1	Active	0	14:20:17	land	2017	TRUE	TRUE
Fin	FW	2017-08-08	-129.4087954015	53.2050255516997	2	Active	0	18:05:18	land	2017	TRUE	TRUE
Fin	FW	2017-08-09	-129.358907066032	53.1854285650044	1	Active	0	07:07:56	land	2017	TRUE	TRUE
Fin	FW	2017-08-09	-129.410438539743	53.2245591920183	1	Active	0	08:36:02	land	2017	TRUE	TRUE
Fin	FW	2017-08-09	-129.395710044557	53.1877242587204	1	Active	0	10:24:03	land	2017	TRUE	TRUE
Fin	FW	2017-08-09	-129.351009351501	53.2053170760696	1	Active	0	10:30:07	land	2017	TRUE	TRUE
Fin	FW	2017-08-09	-129.348407794064	53.2218345291418	1	Active	0	11:09:47	land	2017	TRUE	TRUE
Fin	FW	2017-08-09	-129.43084540671	53.1945806176093	1	Active	0	17:09:56	land	2017	TRUE	TRUE
Fin	FW	2017-08-09	-129.42037283176	53.286402687056	1	Active	0	18:09:47	land	2017	TRUE	TRUE
Fin	FW	2017-08-09	-129.363320272972	53.2209945045406	1	Active	0	19:07:44	land	2017	TRUE	TRUE
Fin	FW	2017-08-09	-129.428239779141	53.2349782865858	2	Active	0	20:11:35	land	2017	TRUE	TRUE
Fin	FW	2017-08-10	-129.391063335169	53.2116992977459	2	Active	0	14:09:06	land	2017	TRUE	TRUE
Fin	FW	2017-08-10	-129.430534021732	53.2164313925918	2	Active	0	14:15:10	land	2017	TRUE	TRUE
Fin	FW	2017-08-10	-129.371546461002	53.2160849899169	3	Active	0	16:03:54	land	2017	TRUE	TRUE
Fin	FW	2017-08-10	-129.370935079289	53.2134444513432	1	Active	0	16:07:45	land	2017	TRUE	TRUE
Fin	FW	2017-08-10	-129.422531690676	53.2148425310581	4	Active	NA	16:13:01	land	2017	TRUE	TRUE
Fin	FW	2017-08-10	-129.376876316884	53.2167281112232	4	Active	NA	17:07:21	land	2017	TRUE	TRUE
Fin	FW	2017-08-10	-129.418414024423	53.2126091904984	2	Active	NA	17:12:21	land	2017	TRUE	TRUE
Fin	FW	2017-08-10	-129.370619987853	53.2199583770461	2	Active	0	18:03:41	land	2017	TRUE	TRUE
Fin	FW	2017-08-10	-129.397391515974	53.2083467237875	3	Active	0	18:17:38	land	2017	TRUE	TRUE
Fin	FW	2017-08-10	-129.401510732179	53.2235319081017	3	Active	0	19:07:23	land	2017	TRUE	TRUE
Fin	FW	2017-08-10	-129.420970393595	53.215219529799	3	Active	0	20:08:14	land	2017	TRUE	TRUE
Fin	FW	2017-08-10	-129.384896554132	53.2161980344222	3	Active	0	20:09:11	land	2017	TRUE	TRUE
Fin	FW	2017-08-11	-129.38641346728	53.2084018310537	1	Active	0	10:14:27	land	2017	TRUE	TRUE
Fin	FW	2017-08-11	-129.37634212025	53.2120778916227	1	Active	0	11:04:34	land	2017	TRUE	TRUE
Fin	FW	2017-08-11	-129.361998738565	53.1761738112946	1	Active	NA	14:07:05	land	2017	TRUE	TRUE
Fin	FW	2017-08-11	-129.356769047729	53.1835176851169	3	Active	0	14:09:47	land	2017	TRUE	TRUE
Fin	FW	2017-08-11	-129.361056657469	53.2246171662248	2	Active	0	16:15:40	land	2017	TRUE	TRUE
Fin	FW	2017-08-11	-129.399161868533	53.2633847118924	1	Active	NA	18:05:11	land	2017	TRUE	TRUE
Fin	FW	2017-08-11	-129.405915669106	53.2907610929336	4	Active	0	19:10:36	land	2017	TRUE	TRUE
Fin	FW	2017-08-11	-129.407448086569	53.2915195862078	2	Active	0	19:12:30	land	2017	TRUE	TRUE
Fin	FW	2017-08-11	-129.419762119143	53.2839579937976	3	Active	0	20:05:16	land	2017	TRUE	TRUE
Fin	FW	2017-08-11	-129.400566725565	53.2817108543167	2	Active	0	20:06:50	land	2017	TRUE	TRUE
Fin	FW	2017-08-12	-129.388600236569	53.2750171264088	4	Active	0	07:10:12	land	2017	TRUE	TRUE
Fin	FW	2017-08-12	-129.393726532124	53.2650151016614	4	Active	0	08:06:18	land	2017	TRUE	TRUE
Fin	FW	2017-08-12	-129.390305450398	53.2509774357757	2	Active	0	08:20:40	land	2017	TRUE	TRUE
Fin	FW	2017-08-12	-129.384650505511	53.2080121661518	2	Active	0	09:10:51	land	2017	TRUE	TRUE
Fin	FW	2017-08-12	-129.378198176285	53.258029317486	3	Active	0	09:25:05	land	2017	TRUE	TRUE
Fin	FW	2017-08-12	-129.41928822681	53.2990785824702	3	Active	0	11:21:42	land	2017	TRUE	TRUE
Fin	FW	2017-08-12	-129.405252936954	53.2726682644552	3	Active	0	12:20:53	land	2017	TRUE	TRUE
Fin	FW	2017-08-13	-129.443412738811	53.2262295892321	3	Active	0	08:08:20	land	2017	TRUE	TRUE
Fin	FW	2017-08-13	-129.426913821025	53.2258291353857	2	Active	NA	08:18:44	land	2017	TRUE	TRUE
Fin	FW	2017-08-13	-129.408977683505	53.2356404219975	2	Active	0	08:26:16	land	2017	TRUE	TRUE
Fin	FW	2017-08-13	-129.430793900134	53.2221377502293	1	Active	0	09:03:57	land	2017	TRUE	TRUE
Fin	FW	2017-08-13	-129.44649842541	53.2574416270881	5	Active	NA	09:08:55	land	2017	TRUE	TRUE
Fin	FW	2017-08-13	-129.426204944874	53.2230374872373	1	Active	0	10:01:04	land	2017	TRUE	TRUE
Fin	FW	2017-08-13	-129.433653621217	53.2269917087817	2	Active	0	10:03:54	land	2017	TRUE	TRUE
Fin	FW	2017-08-13	-129.416289974845	53.2382510828005	3	Active	NA	10:06:34	land	2017	TRUE	TRUE
Fin	FW	2017-08-13	-129.396444809985	53.2173717892099	2	Active	0	11:04:35	land	2017	TRUE	TRUE
Fin	FW	2017-08-13	-129.428463980932	53.2289409807134	2	Active	NA	11:06:03	land	2017	TRUE	TRUE
Fin	FW	2017-08-13	-129.418513948377	53.2200479804539	5	Active	0	11:12:18	land	2017	TRUE	TRUE
Fin	FW	2017-08-13	-129.409695025792	53.2116727408786	2	Active	0	12:20:30	land	2017	TRUE	TRUE
Fin	FW	2017-08-13	-129.426102038151	53.2081869480107	5	Active	NA	12:27:58	land	2017	TRUE	TRUE
Fin	FW	2017-08-13	-129.387678025158	53.2269290143836	1	Active	0	13:03:42	land	2017	TRUE	TRUE
Fin	FW	2017-08-13	-129.472809894906	53.2249477039793	4	Active	0	13:06:30	land	2017	TRUE	TRUE
Fin	FW	2017-08-13	-129.41162466646	53.2460737716447	1	Active	0	14:13:30	land	2017	TRUE	TRUE
Fin	FW	2017-08-13	-129.421588747855	53.2639239341546	4	Active	0	14:21:53	land	2017	TRUE	TRUE
Fin	FW	2017-08-13	-129.415255917586	53.2475230719755	1	Active	0	14:27:27	land	2017	TRUE	TRUE
Fin	FW	2017-08-13	-129.438656523609	53.2383333969443	3	Active	NA	17:23:48	land	2017	TRUE	TRUE
Fin	FW	2017-08-13	-129.447015179928	53.2488157966676	4	Active	0	18:12:04	land	2017	TRUE	TRUE
Fin	FW	2017-08-13	-129.438202859748	53.2451356229067	3	Active	0	18:13:55	land	2017	TRUE	TRUE
Fin	FW	2017-08-13	-129.442040629892	53.2249544813564	4	Active	NA	19:07:43	land	2017	TRUE	TRUE
Fin	FW	2017-08-13	-129.442104560739	53.2275389321356	2	Active	0	19:16:37	land	2017	TRUE	TRUE
Fin	FW	2017-08-13	-129.437958115174	53.2269220803093	4	NA	0	20:02:58	land	2017	TRUE	TRUE
Fin	FW	2017-08-13	-129.439474107808	53.1999712146807	5	Active	NA	20:16:21	land	2017	TRUE	TRUE
Fin	FW	2017-08-14	-129.435530743804	53.2347268494475	3	Active	NA	07:15:12	land	2017	TRUE	TRUE
Fin	FW	2017-08-14	-129.381499147557	53.2145653666783	1	Resting	0	08:26:27	land	2017	TRUE	TRUE
Fin	FW	2017-08-14	-129.398771084286	53.1968607646573	5	Active	NA	09:05:06	land	2017	TRUE	TRUE
Fin	FW	2017-08-14	-129.414342773315	53.2309369068407	1	Resting	0	09:08:53	land	2017	TRUE	TRUE
Fin	FW	2017-08-14	-129.35853954305	53.221813151319	4	Active	NA	10:13:07	land	2017	TRUE	TRUE
Fin	FW	2017-08-14	-129.393886866597	53.1935389218263	3	Active	0	10:16:28	land	2017	TRUE	TRUE
Fin	FW	2017-08-14	-129.400650862077	53.1940403410095	1	Active	0	11:20:45	land	2017	TRUE	TRUE
Fin	FW	2017-08-14	-129.37330101619	53.2130457639865	1	Resting	0	11:23:50	land	2017	TRUE	TRUE
Fin	FW	2017-08-14	-129.34879027081	53.2244548595988	2	Resting	0	12:02:10	land	2017	TRUE	TRUE
Fin	FW	2017-08-14	-129.373838557695	53.2025156847096	5	Active	0	12:07:27	land	2017	TRUE	TRUE
Fin	FW	2017-08-14	-129.387548397136	53.2426267739043	1	Resting	0	12:12:25	land	2017	TRUE	TRUE
Fin	FW	2017-08-14	-129.412642894034	53.2419423710733	2	Active	0	14:18:22	land	2017	TRUE	TRUE
Fin	FW	2017-08-14	-129.376110889819	53.2591212754864	1	Active	0	16:13:18	land	2017	TRUE	TRUE
Fin	FW	2017-08-14	-129.37622299685	53.2159664466278	3	Active	NA	16:22:12	land	2017	TRUE	TRUE
Fin	FW	2017-08-14	-129.437807574107	53.2075739469667	2	Active	0	17:12:46	land	2017	TRUE	TRUE
Fin	FW	2017-08-14	-129.409225835427	53.2053322692706	3	Active	0	18:03:29	land	2017	TRUE	TRUE
Fin	FW	2017-08-14	-129.38396922318	53.2472334053741	1	Active	0	18:06:46	land	2017	TRUE	TRUE
Fin	FW	2017-08-14	-129.405134969343	53.2131590162893	2	Active	0	19:19:30	land	2017	TRUE	TRUE
Fin	FW	2017-08-14	-129.383847170317	53.2290109070943	1	Active	0	20:00:51	land	2017	TRUE	TRUE
Fin	FW	2017-08-14	-129.434337966446	53.2055269241426	4	Active	0	20:08:09	land	2017	TRUE	TRUE
Fin	FW	2017-08-14	-129.437105426644	53.2225014016116	1	Active	0	20:09:52	land	2017	TRUE	TRUE
Fin	FW	2017-08-14	-129.439427439529	53.2089864578842	2	Active	0	20:16:10	land	2017	TRUE	TRUE
Fin	FW	2017-08-15	-129.429525625916	53.2032045752433	5	Active	0	08:13:49	land	2017	TRUE	TRUE
Fin	FW	2017-08-15	-129.402678845008	53.2005663947403	5	Active	NA	09:08:31	land	2017	TRUE	TRUE
Fin	FW	2017-08-15	-129.415032641646	53.2024684293322	5	Active	NA	10:18:44	land	2017	TRUE	TRUE
Fin	FW	2017-08-15	-129.402909139664	53.2060327401535	5	Active	NA	11:20:39	land	2017	TRUE	TRUE
Fin	FW	2017-08-15	-129.356887049939	53.1982736342126	1	Active	0	12:21:26	land	2017	TRUE	TRUE
Fin	FW	2017-08-15	-129.395423455339	53.2075640088721	5	Active	0	12:24:31	land	2017	TRUE	TRUE
Fin	FW	2017-08-15	-129.386302996756	53.2193346288265	4	Active	0	14:04:22	land	2017	TRUE	TRUE
Fin	FW	2017-08-15	-129.407347967957	53.2257139542684	3	Active	0	14:07:30	land	2017	TRUE	TRUE
Fin	FW	2017-08-15	-129.391967487538	53.2334345134327	1	Active	0	17:03:40	land	2017	TRUE	TRUE
Fin	FW	2017-08-15	-129.384553300265	53.2364755472399	3	Active	0	17:10:24	land	2017	TRUE	TRUE
Fin	FW	2017-08-16	-129.384101553973	53.1994154500997	2	Active	0	08:07:43	land	2017	TRUE	TRUE
Fin	FW	2017-08-16	-129.38184189864	53.2126338074594	3	Active	0	09:15:25	land	2017	TRUE	TRUE
Fin	FW	2017-08-16	-129.400131789977	53.2205242383365	4	Active	0	09:19:43	land	2017	TRUE	TRUE
Fin	FW	2017-08-16	-129.447046364991	53.2330581901455	1	Active	0	09:21:02	land	2017	TRUE	TRUE
Fin	FW	2017-08-16	-129.379593211429	53.2362530499734	2	Active	0	09:27:57	land	2017	TRUE	TRUE
Fin	FW	2017-08-16	-129.391696002911	53.2423606500059	2	Resting	0	10:02:53	land	2017	TRUE	TRUE
Fin	FW	2017-08-16	-129.448148795895	53.2342582465454	2	Active	0	10:03:53	land	2017	TRUE	TRUE
Fin	FW	2017-08-16	-129.399966230275	53.2280356342991	3	Active	0	10:05:01	land	2017	TRUE	TRUE
Fin	FW	2017-08-16	-129.389005162156	53.2212271502461	3	Active	0	10:05:27	land	2017	TRUE	TRUE
Fin	FW	2017-08-16	-129.433571701114	53.2171101464019	1	Active	0	11:07:39	land	2017	TRUE	TRUE
Fin	FW	2017-08-16	-129.454498631035	53.2627944981249	2	Active	0	12:05:15	land	2017	TRUE	TRUE
Fin	FW	2017-08-16	-129.413034208372	53.2311054019621	3	Active	0	12:15:41	land	2017	TRUE	TRUE
Fin	FW	2017-08-16	-129.414567377523	53.228507866174	5	Active	0	14:05:15	land	2017	TRUE	TRUE
Fin	FW	2017-08-16	-129.439521348971	53.2366653822494	3	Active	0	14:08:18	land	2017	TRUE	TRUE
Fin	FW	2017-08-16	-129.426911693131	53.2254636412373	5	Active	0	18:06:16	land	2017	TRUE	TRUE
Fin	FW	2017-08-16	-129.379844621716	53.2315956544313	2	Active	0	18:11:05	land	2017	TRUE	TRUE
Fin	FW	2017-08-16	-129.377826935494	53.2505744010378	1	Active	0	18:19:19	land	2017	TRUE	TRUE
Fin	FW	2017-08-16	-129.412899035385	53.2379941190387	3	Active	0	19:03:36	land	2017	TRUE	TRUE
Fin	FW	2017-08-16	-129.408581302856	53.2274793994386	3	Active	0	19:04:26	land	2017	TRUE	TRUE
Fin	FW	2017-08-16	-129.375851597783	53.2590062966707	2	Active	MC	19:05:35	land	2017	TRUE	TRUE
Fin	FW	2017-08-16	-129.391182519644	53.224091085426	2	Active	0	19:18:48	land	2017	TRUE	TRUE
Fin	FW	2017-08-16	-129.403324512271	53.2484179636793	3	Active	0	20:02:44	land	2017	TRUE	TRUE
Fin	FW	2017-08-16	-129.384156449855	53.2376606754172	2	Active	0	20:05:06	land	2017	TRUE	TRUE
Fin	FW	2017-08-16	-129.441796977687	53.2149486074876	2	Active	0	20:13:27	land	2017	TRUE	TRUE
Fin	FW	2017-08-16	-129.414560626921	53.2813000382516	2	Active	0	20:16:14	land	2017	TRUE	TRUE
Fin	FW	2017-08-17	-129.450961652331	53.2189095520707	2	Active	0	07:15:29	land	2017	TRUE	TRUE
Fin	FW	2017-08-17	-129.471642386076	53.2629313106236	1	Active	0	07:21:18	land	2017	TRUE	TRUE
Fin	FW	2017-08-17	-129.425702514846	53.2609364190199	2	Active	0	09:09:09	land	2017	TRUE	TRUE
Fin	FW	2017-08-18	-129.397058838228	53.2165048515881	1	Active	0	07:13:00	land	2017	TRUE	TRUE
Fin	FW	2017-08-18	-129.377642996855	53.2096637947297	1	Active	0	08:10:07	land	2017	TRUE	TRUE
Fin	FW	2017-08-18	-129.395088030358	53.1877347570611	5	Active	0	08:11:03	land	2017	TRUE	TRUE
Fin	FW	2017-08-18	-129.400090950588	53.212129813649	1	Active	0	08:13:05	land	2017	TRUE	TRUE
Fin	FW	2017-08-18	-129.406975198116	53.2031482409036	1	Active	0	08:19:39	land	2017	TRUE	TRUE
Fin	FW	2017-08-18	-129.406964111565	53.1855352761464	4	Active	NA	09:04:19	land	2017	TRUE	TRUE
Fin	FW	2017-08-18	-129.387723500846	53.201643547867	2	Active	0	09:19:22	land	2017	TRUE	TRUE
Fin	FW	2017-08-18	-129.411214088296	53.1851763977389	2	Active	0	10:08:45	land	2017	TRUE	TRUE
Fin	FW	2017-08-18	-129.377097762893	53.2032414799921	4	Active	0	10:10:26	land	2017	TRUE	TRUE
Fin	FW	2017-08-18	-129.359037889523	53.2132214508891	3	Active	NA	11:19:58	land	2017	TRUE	TRUE
Fin	FW	2017-08-18	-129.395816615159	53.2012935983705	3	Active	0	12:09:06	land	2017	TRUE	TRUE
Fin	FW	2017-08-18	-129.455978177779	53.2308787214319	3	Active	NA	14:09:16	land	2017	TRUE	TRUE
Fin	FW	2017-08-18	-129.395389109028	53.2182181429936	NA	Active	NA	16:20:31	land	2017	TRUE	TRUE
Fin	FW	2017-08-18	-129.417538950705	53.2299312553291	2	Active	0	17:25:01	land	2017	TRUE	TRUE
Fin	FW	2017-08-18	-129.394691380937	53.215031828527	3	Active	NA	18:16:55	land	2017	TRUE	TRUE
Fin	FW	2017-08-20	-129.439367309165	53.203818314404	5	Active	NA	18:09:16	land	2017	TRUE	TRUE
Fin	FW	2017-08-20	-129.431522585681	53.208027074576	4	Active	NA	19:15:19	land	2017	TRUE	TRUE
Fin	FW	2017-08-20	-129.42843799494	53.2255578773491	3	Travel-fast	0	19:17:11	land	2017	TRUE	TRUE
Fin	FW	2017-08-20	-129.434475330555	53.1910677249574	7	Active	NA	20:05:45	land	2017	TRUE	TRUE
Fin	FW	2017-08-20	-129.450888774936	53.2202737449265	2	Active	NA	20:10:54	land	2017	TRUE	TRUE
Fin	FW	2017-08-21	-129.360913068899	53.2284189994727	NA	Active	0	12:07:25	land	2017	TRUE	TRUE
Fin	FW	2017-08-21	-129.359716707821	53.214059322813	4	Active	0	14:20:14	land	2017	TRUE	TRUE
Fin	FW	2017-08-21	-129.353618436304	53.1972491905683	5	Active	NA	17:08:58	land	2017	TRUE	TRUE
Fin	FW	2017-08-21	-129.355343863542	53.2102507428514	6	Active	NA	18:07:43	land	2017	TRUE	TRUE
Fin	FW	2017-08-22	-129.402180128139	53.216714142519	NA	Active	NA	10:02:15	land	2017	TRUE	TRUE
Fin	FW	2017-08-23	-129.415079738928	53.1729591096127	1	Active	0	07:12:28	land	2017	TRUE	TRUE
Fin	FW	2017-08-23	-129.434101414812	53.1754727322733	1	Active	0	07:15:52	land	2017	TRUE	TRUE
Fin	FW	2017-08-23	-129.377921958648	53.256305337563	3	Active	0	14:13:16	land	2017	TRUE	TRUE
Fin	FW	2017-08-23	-129.409718290047	53.2272166429173	1	Active	0	17:16:56	land	2017	TRUE	TRUE
Fin	FW	2017-08-23	-129.407096166786	53.2171819329605	1	Active	0	19:21:06	land	2017	TRUE	TRUE
Fin	FW	2017-08-23	-129.401839046581	53.2292449263208	2	Active	0	20:14:08	land	2017	TRUE	TRUE
Fin	FW	2017-08-23	-129.456020063563	53.2260223596933	2	Active	0	20:21:18	land	2017	TRUE	TRUE
Fin	FW	2017-08-24	-129.386003391422	53.2594746387816	1	Active	0	09:10:32	land	2017	TRUE	TRUE
Fin	FW	2017-08-24	-129.355999084072	53.1800927744976	3	Active	NA	11:23:43	land	2017	TRUE	TRUE
Fin	FW	2017-08-24	-129.399504545227	53.2558494984488	1	Active	0	11:28:29	land	2017	TRUE	TRUE
Fin	FW	2017-08-24	-129.423213220135	53.2460991106318	1	Active	0	11:34:46	land	2017	TRUE	TRUE
Fin	FW	2017-08-24	-129.404753966284	53.2736283795154	4	Active	NA	18:05:11	land	2017	TRUE	TRUE
Fin	FW	2017-08-25	-129.401282781414	53.2421561460219	1	Active	0	12:22:34	land	2017	TRUE	TRUE
Fin	FW	2017-08-28	-129.393408285747	53.2361733519498	3	Active	MC	09:56:16	land	2017	TRUE	TRUE
Fin	FW	2017-08-28	-129.381437795402	53.2397216302357	4	Active	NA	10:10:11	land	2017	TRUE	TRUE
Fin	FW	2017-09-06	-129.397360842067	53.1999088629482	1	Active	NA	19:04:50	land	2017	TRUE	TRUE
Fin	FW	2017-09-07	-129.369905610329	53.1897980900103	2	Active	NA	10:09:50	land	2017	TRUE	TRUE
Fin	FW	2017-09-07	-129.380581444848	53.2068725848278	1	Active	NA	12:03:06	land	2017	TRUE	TRUE
Fin	FW	2017-09-07	-129.373576307345	53.2142626031816	4	Active	NA	16:06:48	land	2017	TRUE	TRUE
Fin	FW	2017-09-07	-129.376169752412	53.213041926159	2	Active	NA	16:08:54	land	2017	TRUE	TRUE
Fin	FW	2017-09-07	-129.462297981526	53.1959529508331	10	Active	NA	19:59:08	land	2017	TRUE	TRUE
Fin	FW	2017-09-07	-129.457720428857	53.1540430456719	4	Active	0	20:09:09	land	2017	TRUE	FALSE
Fin	FW	2017-09-09	-129.372710628646	53.2337277437332	2	Active	NA	18:12:25	land	2017	TRUE	TRUE
Fin	FW	2017-09-13	-129.382165648156	53.2144939167983	1	Active	NA	13:59:44	land	2017	TRUE	TRUE
Fin	FW	2017-09-13	-129.4143321319	53.2199120714341	2	Active	NA	18:17:21	land	2017	TRUE	TRUE
Fin	FW	2017-09-13	-129.380708769097	53.2218155210807	3	Active	NA	19:14:40	land	2017	TRUE	TRUE
Fin	FW	2017-09-13	-129.409795144758	53.2080668709309	1	Active	NA	19:15:24	land	2017	TRUE	TRUE
Fin	FW	2017-09-14	-129.406500164217	53.2109539840503	2	Active	NA	10:14:16	land	2017	TRUE	TRUE
Fin	FW	2017-09-14	-129.369870494566	53.1889982384172	2	Active	NA	10:59:29	land	2017	TRUE	TRUE
Fin	FW	2017-09-15	-129.427667115743	53.2240050256505	3	Active	NA	08:06:23	land	2017	TRUE	TRUE
Fin	FW	2017-09-15	-129.420930839413	53.208297017407	2	Active	NA	10:08:15	land	2017	TRUE	TRUE
Fin	FW	2017-09-18	-129.37469420974	53.2298800378254	2	Active	NA	11:14:22	land	2017	TRUE	TRUE
Fin	FW	2017-09-18	-129.405549003569	53.2265196833285	2	Active	NA	12:10:03	land	2017	TRUE	TRUE
Fin	FW	2017-09-18	-129.403223832909	53.1822206713997	1	Active	NA	17:10:05	land	2017	TRUE	TRUE
Fin	FW	2017-09-18	-129.3960545961	53.2027719205811	2	Active	NA	18:16:38	land	2017	TRUE	TRUE
Fin	FW	2017-09-19	-129.433128309099	53.2384338761426	3	Active	NA	10:09:35	land	2017	TRUE	TRUE
Fin	FW	2017-09-19	-129.379368794089	53.2341238851856	2	Active	NA	11:12:19	land	2017	TRUE	TRUE
Fin	FW	2017-09-19	-129.408842130484	53.1726864565729	2	Active	NA	19:06:27	land	2017	TRUE	TRUE
Fin	FW	2017-09-20	-129.418907174057	53.2268074557451	1	Active	NA	17:12:38	land	2017	TRUE	TRUE
Fin	FW	2017-09-26	-129.377441982911	53.2381794282546	1	Active	NA	09:21:34	land	2017	TRUE	TRUE
Fin	FW	2018-06-02	-129.396427805219	53.2548904345966	2	Active	0	16:00:00	land	2018	TRUE	TRUE
Fin	FW	2018-06-06	-129.373072555782	53.2326871471233	1	Active	0	18:05:00	land	2018	TRUE	TRUE
Fin	FW	2018-06-27	-129.35814863351	53.184242454004	1	Travel	0	10:17:00	land	2018	TRUE	TRUE
Fin	FW	2018-07-16	-129.390721351799	53.248449906357	1	Active	0	08:22:30	land	2018	TRUE	TRUE
Fin	FW	2018-07-16	-129.366689258264	53.2239515694726	1	Active	0	09:13:04	land	2018	TRUE	TRUE
Fin	FW	2018-07-16	-129.391542384807	53.2481452260317	2	Active	0	17:18:53	land	2018	TRUE	TRUE
Fin	FW	2018-07-16	-129.402233306006	53.2280950566033	2	Active	0	18:03:03	land	2018	TRUE	TRUE
Fin	FW	2018-07-16	-129.418033131518	53.2234778738819	2	Active	0	18:04:48	land	2018	TRUE	TRUE
Fin	FW	2018-07-16	-129.415690717932	53.2241625291005	2	Active	0	19:11:43	land	2018	TRUE	TRUE
Fin	FW	2018-07-19	-129.378220350949	53.2019528876052	1	Active	0	20:19:08	land	2018	TRUE	TRUE
Fin	FW	2018-07-19	-129.398512791241	53.2654339650362	1	Active	0	20:20:56	land	2018	TRUE	TRUE
Fin	FW	2018-07-19	-129.392032772406	53.2664506596961	2	Active	0	20:23:57	land	2018	TRUE	TRUE
Fin	FW	2018-07-19	-129.375446482052	53.2205062738587	2	Active	0	21:03:43	land	2018	TRUE	TRUE
Fin	FW	2018-07-20	-129.430419432087	53.2517061341278	1	Active	-1	21:06:39	land	2018	TRUE	TRUE
Fin	FW	2018-07-24	-129.378356214969	53.2320944373272	1	Active	0	07:04:43	land	2018	TRUE	TRUE
Fin	FW	2018-08-02	-129.363781136995	53.2015440838794	2	Active	0	19:09:12	land	2018	TRUE	TRUE
Fin	FW	2018-08-07	-129.426458368744	53.1981033309491	1	Active	-1	20:17:23	land	2018	TRUE	TRUE
Fin	FW	2018-08-07	-129.40415135471	53.1811552346733	1	Active	-1	21:16:47	land	2018	TRUE	TRUE
Fin	FW	2018-08-11	-129.368329381096	53.2397756494814	1	Active	-1	07:04:11	land	2018	TRUE	FALSE
Fin	FW	2018-08-11	-129.372943769347	53.2310135473806	1	Travel-E	-1	10:17:37	land	2018	TRUE	TRUE
Fin	FW	2018-08-11	-129.393708493605	53.2064066080083	1	Active	-1	14:16:27	land	2018	TRUE	TRUE
Fin	FW	2018-08-12	-129.374030221089	53.2367569097467	1	Active	-1	18:10:14	land	2018	TRUE	TRUE
Fin	FW	2018-08-14	-129.397877488414	53.2005275153999	1	Active	-1	18:08:42	land	2018	TRUE	TRUE
Fin	FW	2018-08-15	-129.399138220161	53.2482351028948	1	Travel-S	-1	19:02:03	land	2018	TRUE	TRUE
Fin	FW	2018-08-16	-129.366463978095	53.2285756362516	2	Travel-E	-1	08:09:50	land	2018	TRUE	TRUE
Fin	FW	2018-08-16	-129.35860936852	53.2253822939749	2	Travel-N	-1	11:12:42	land	2018	TRUE	TRUE
Fin	FW	2018-08-18	-129.365314059907	53.222770747822	1	Travel-E	-1	08:06:21	land	2018	TRUE	TRUE
Fin	FW	2018-08-18	-129.385504445616	53.2320727373164	2	Travel-E	-1	09:11:13	land	2018	TRUE	TRUE
Fin	FW	2018-08-21	-129.385518750838	53.2121509083898	3	Travel-S	-1	07:12:07	land	2018	TRUE	TRUE
Fin	FW	2018-08-28	-129.401272917049	53.2556309426133	1	Active	-1	07:10:43	land	2018	TRUE	TRUE
Fin	FW	2018-08-28	-129.395922895103	53.24688831064	1	Active	-1	07:19:58	land	2018	TRUE	TRUE
Fin	FW	2018-08-28	-129.389824875391	53.1822713799281	1	BubbleNet	-1	07:23:55	land	2018	TRUE	TRUE
Fin	FW	2018-09-02	-129.385394332051	53.2331842992629	2	Active	-1	14:14:32	land	2018	TRUE	TRUE
Fin	FW	2018-09-02	-129.373374679175	53.2147670183982	2	Active	-1	17:12:56	land	2018	TRUE	TRUE
Fin	FW	2018-09-02	-129.367804337741	53.2223758147063	2	Active	-1	19:01:57	land	2018	TRUE	TRUE
Fin	FW	2018-09-04	-129.406375614096	53.2443652822617	2	Active	-1	08:06:31	land	2018	TRUE	TRUE
Fin	FW	2018-09-04	-129.378936570494	53.2412983764995	1	Active	-1	08:19:18	land	2018	TRUE	TRUE
Fin	FW	2018-09-08	-129.380445392935	53.1796948276754	3	Active	-1	19:00:04	land	2018	TRUE	TRUE
Fin	FW	2018-09-19	-129.371570081273	53.2310389338661	1	Active	-1	14:06:13	land	2018	TRUE	TRUE
Fin	FW	2018-09-19	-129.363219302901	53.2068125489855	2	Active	-1	17:02:50	land	2018	TRUE	TRUE
Fin	FW	2018-09-19	-129.366903816538	53.2074057263022	2	Active	-1	18:03:16	land	2018	TRUE	TRUE
Fin	FW	2018-09-20	-129.367422278689	53.2287981553616	3	Active	-1	19:07:14	land	2018	TRUE	TRUE
Fin	FW	2018-09-21	-129.394338041312	53.223105041849	1	Active	-1	18:08:09	land	2018	TRUE	TRUE
Fin	FW	2018-09-30	-129.365890710096	53.2289516251506	1	Active	-1	14:03:08	land	2018	TRUE	TRUE
Fin	FW	2018-09-30	-129.3714961122	53.2167662163833	1	Active	-1	16:16:28	land	2018	TRUE	TRUE
Fin	FW	2018-09-30	-129.374051133775	53.2234380815274	1	Active	-1	17:07:33	land	2018	TRUE	TRUE
Fin	FW	2018-10-01	-129.371059664455	53.2298973301687	1	Active	-1	17:13:29	land	2018	TRUE	TRUE
Fin	FW	2018-10-01	-129.386250873689	53.2247893177711	2	Active	-1	17:19:08	land	2018	TRUE	TRUE
Fin	FW	2018-10-01	-129.368695536356	53.2293328349107	1	Active	-1	18:16:14	land	2018	TRUE	TRUE
Fin	FW	2018-10-01	-129.378955540545	53.2280792536335	1	Active	-1	19:04:34	land	2018	TRUE	TRUE
Fin	FW	2018-10-01	-129.370731206942	53.2311419632338	1	Active	-1	19:11:42	land	2018	TRUE	TRUE
Fin	FW	2018-10-02	-129.378987026552	53.2357149875551	1	Active	-1	18:08:12	land	2018	TRUE	TRUE
Fin	FW	2018-10-02	-129.378747698467	53.2354480481559	1	Active	-1	18:17:16	land	2018	TRUE	TRUE
Fin	FW	2018-10-02	-129.3757615505	53.2305064348126	1	Active	-1	19:04:22	land	2018	TRUE	TRUE
Fin	FW	2019-05-13	-129.408406856098	53.1856784146834	1	Active	-1	19:13:18	land	2019	TRUE	TRUE
Fin	FW	2019-05-20	-129.409723410112	53.2135657540357	1	Active	-1	21:11:44	land	2019	TRUE	TRUE
Fin	FW	2019-06-02	-129.383958692064	53.2368994099225	1	Travel-N	0	16:12:41	land	2019	TRUE	TRUE
Fin	FW	2019-06-06	-129.360652330297	53.1980992385316	3	Active	-1	20:04:25	land	2019	TRUE	TRUE
Fin	FW	2019-06-07	-129.350965238643	53.1652169512161	3	Active	-1	09:14:25	land	2019	TRUE	TRUE
Fin	FW	2019-06-07	-129.350956099564	53.1651859287488	1	Active	-1	09:15:39	land	2019	TRUE	TRUE
Fin	FW	2019-06-07	-129.433283670024	53.2805369284965	2	Active	-1	10:18:42	land	2019	TRUE	TRUE
Fin	FW	2019-06-07	-129.310718405305	53.1931142923486	3	Active	-1	11:02:25	land	2019	TRUE	FALSE
Fin	FW	2019-06-07	-129.350798176312	53.1924708415842	2	Travel-N	-1	13:00:39	land	2019	TRUE	TRUE
Fin	FW	2019-06-07	-129.36594103095	53.1843277854496	2	Travel-W	-1	14:20:20	land	2019	TRUE	TRUE
Fin	FW	2019-06-08	-129.359542003462	53.1943303370755	1	Active	-1	16:05:27	land	2019	TRUE	TRUE
Fin	FW	2019-06-11	-129.368719959907	53.2254837461322	2	Active	-1	06:19:19	land	2019	TRUE	TRUE
Fin	FW	2019-06-11	-129.417546369357	53.2320934958841	1	Travel-S	-1	13:01:58	land	2019	TRUE	TRUE
Fin	FW	2019-06-11	-129.452900575086	53.2283437842408	3	Active	-1	17:26:12	land	2019	TRUE	TRUE
Fin	FW	2019-06-11	-129.418784301317	53.2393362615237	2	Active	-1	18:12:29	land	2019	TRUE	TRUE
Fin	FW	2019-06-11	-129.400268856682	53.2383725461114	3	Active	-1	19:25:11	land	2019	TRUE	TRUE
Fin	FW	2019-06-11	-129.377896319482	53.2402596225263	1	Active	-1	19:26:02	land	2019	TRUE	TRUE
Fin	FW	2019-06-15	-129.385590291938	53.234581175593	1	Active	-1	14:08:43	land	2019	TRUE	TRUE
Fin	FW	2019-06-15	-129.42304169399	53.2226672248634	1	Active	-1	18:06:00	land	2019	TRUE	TRUE
Fin	FW	2019-06-15	-129.399217310946	53.2217529535077	2	Active	-1	19:09:07	land	2019	TRUE	TRUE
Fin	FW	2019-06-15	-129.382701991888	53.2315667398874	3	Active	-1	21:15:24	land	2019	TRUE	TRUE
Fin	FW	2019-06-18	-129.398827420348	53.2067930402418	1	Active	-1	12:17:10	land	2019	TRUE	TRUE
Fin	FW	2019-06-18	-129.450256051211	53.1932448824741	1	Active	-1	18:03:01	land	2019	TRUE	TRUE
Fin	FW	2019-06-19	-129.395658394787	53.2052063713029	3	Active	-1	14:07:32	land	2019	TRUE	TRUE
Fin	FW	2019-06-19	-129.386488368872	53.2461446074785	3	Active	-1	15:05:30	land	2019	TRUE	TRUE
Fin	FW	2019-06-24	-129.408288821955	53.2253727532547	2	Active	0	15:16:06	land	2019	TRUE	TRUE
Fin	FW	2019-06-24	-129.393444166174	53.2306626033898	2	Active	-1	16:07:40	land	2019	TRUE	TRUE
Fin	FW	2019-06-24	-129.447559295248	53.2138594048929	1	Active	-1	16:19:01	land	2019	TRUE	TRUE
Fin	FW	2019-06-24	-129.403626965457	53.2551271975121	2	Active	-1	18:09:37	land	2019	TRUE	TRUE
Fin	FW	2019-06-24	-129.387832743026	53.2377236446077	3	Active	-1	20:13:47	land	2019	TRUE	TRUE
Fin	FW	2019-06-24	-129.399242937844	53.2241969180434	2	Travel-S	-1	21:17:17	land	2019	TRUE	TRUE
Fin	FW	2019-06-25	-129.373559371376	53.2116015725815	3	Active	-1	08:12:16	land	2019	TRUE	TRUE
Fin	FW	2019-06-25	-129.397216160754	53.2154148523595	3	Active	-1	08:56:42	land	2019	TRUE	TRUE
Fin	FW	2019-06-25	-129.388675705565	53.202266437049	2	Travel-E	-1	11:12:03	land	2019	TRUE	TRUE
Fin	FW	2019-06-25	-129.400931306554	53.2092655340436	1	Active	-1	16:14:39	land	2019	TRUE	TRUE
Fin	FW	2019-06-25	-129.38462138629	53.2306026193952	1	Active	-1	17:16:43	land	2019	TRUE	TRUE
Fin	FW	2019-06-26	-129.420351707499	53.2069748070836	3	Travel-E	-1	09:07:03	land	2019	TRUE	TRUE
Fin	FW	2019-06-26	-129.389115998613	53.2055242561584	2	Active	-1	16:07:12	land	2019	TRUE	TRUE
Fin	FW	2019-06-27	-129.405462326698	53.2201321377962	1	Travel-E	-1	14:07:23	land	2019	TRUE	TRUE
Fin	FW	2019-06-28	-129.360730528737	53.1722519872459	2	Active	0	07:16:01	land	2019	TRUE	TRUE
Fin	FW	2019-06-28	-129.377861539349	53.226256242012	2	Active	-1	21:18:01	land	2019	TRUE	TRUE
Fin	FW	2019-06-29	-129.422587545336	53.2115257173794	2	Active	-1	10:08:27	land	2019	TRUE	TRUE
Fin	FW	2019-06-29	-129.402345273948	53.2384807649709	2	Active	-1	11:16:09	land	2019	TRUE	TRUE
Fin	FW	2019-06-29	-129.394496001193	53.2275051915981	2	Active	-1	12:14:35	land	2019	TRUE	TRUE
Fin	FW	2019-06-29	-129.488929955666	53.2042323483438	2	Active	-1	13:09:46	land	2019	TRUE	TRUE
Fin	FW	2019-06-29	-129.449699067557	53.1774168869901	3	Active	-1	20:23:20	land	2019	TRUE	TRUE
Fin	FW	2019-06-29	-129.386318426558	53.155838321513	2	Active	-1	21:08:10	land	2019	TRUE	TRUE
Fin	FW	2019-06-30	-129.356978805941	53.1508876652969	1	Active	-1	13:09:07	land	2019	TRUE	TRUE
Fin	FW	2019-07-02	-129.450650714646	53.2027098396552	3	Active	-1	19:06:39	land	2019	TRUE	TRUE
Fin	FW	2019-07-03	-129.431432596468	53.2306219516086	1	Active	-1	13:33:47	land	2019	TRUE	TRUE
Fin	FW	2019-07-03	-129.40624183714	53.2439346021221	2	Active	-1	14:15:11	land	2019	TRUE	TRUE
Fin	FW	2019-07-03	-129.408242225649	53.2334668691762	2	Active	-1	15:07:28	land	2019	TRUE	TRUE
Fin	FW	2019-07-03	-129.435167414562	53.286987672098	2	Active	-1	16:16:08	land	2019	TRUE	TRUE
Fin	FW	2019-07-03	-129.391839288895	53.229793723387	2	Travel-E	-1	18:12:18	land	2019	TRUE	TRUE
Fin	FW	2019-07-04	-129.41017130488	53.2447432093437	1	Travel-N	-1	06:04:05	land	2019	TRUE	TRUE
Fin	FW	2019-07-04	-129.40262821026	53.2126359060671	4	Travel-E	-1	07:07:47	land	2019	TRUE	TRUE
Fin	FW	2019-07-04	-129.392648361403	53.2368982304081	1	Active	-1	08:05:17	land	2019	TRUE	TRUE
Fin	FW	2019-07-04	-129.387309873952	53.2243557548482	1	Active	-1	08:15:20	land	2019	TRUE	TRUE
Fin	FW	2019-07-04	-129.45625679174	53.2552066059463	5	Active	-1	09:13:54	land	2019	TRUE	TRUE
Fin	FW	2019-07-04	-129.385989335208	53.205837815449	1	Active	-1	10:02:35	land	2019	TRUE	TRUE
Fin	FW	2019-07-04	-129.441516965752	53.2717499237225	1	Active	-1	11:09:28	land	2019	TRUE	TRUE
Fin	FW	2019-07-04	-129.406475392371	53.2623140899311	4	Active	-1	11:11:28	land	2019	TRUE	TRUE
Fin	FW	2019-07-04	-129.424547068107	53.267211074137	3	Active	-1	12:15:07	land	2019	TRUE	TRUE
Fin	FW	2019-07-04	-129.36391319168	53.1903756782911	1	Resting	-1	12:25:39	land	2019	TRUE	TRUE
Fin	FW	2019-07-04	-129.359726939104	53.1902067770184	4	Active	-1	13:20:09	land	2019	TRUE	TRUE
Fin	FW	2019-07-04	-129.388243367031	53.2117026791307	5	Active	-1	15:08:08	land	2019	TRUE	TRUE
Fin	FW	2019-07-04	-129.420298606139	53.2712809776982	5	Active	-1	15:15:18	land	2019	TRUE	TRUE
Fin	FW	2019-07-04	-129.396185174596	53.2324873559223	2	Active	-1	16:05:42	land	2019	TRUE	TRUE
Fin	FW	2019-07-04	-129.400725931999	53.2815551865558	2	Travel-N	-1	16:18:31	land	2019	TRUE	TRUE
Fin	FW	2019-07-04	-129.386857762443	53.2599349271904	4	Active	0	19:20:13	land	2019	TRUE	TRUE
Fin	FW	2019-07-04	-129.387683040117	53.2717435208071	2	Active	-1	19:21:58	land	2019	TRUE	TRUE
Fin	FW	2019-07-04	-129.449457750309	53.2458765407001	5	Active	0	21:13:37	land	2019	TRUE	TRUE
Fin	FW	2019-07-05	-129.381857731954	53.243173036036	2	Active	-1	06:16:52	land	2019	TRUE	TRUE
Fin	FW	2019-07-05	-129.376114139388	53.237778006107	1	Travel-S	-1	17:31:15	land	2019	TRUE	TRUE
Fin	FW	2019-07-05	-129.367714129935	53.2220696185073	2	Active	-1	18:19:02	land	2019	TRUE	TRUE
Fin	FW	2019-07-07	-129.3720833	53.1888908576537	2	Active	-1	06:03:28	land	2019	TRUE	TRUE
Fin	FW	2019-07-07	-129.399239036585	53.2441331797097	1	Active	-1	06:15:26	land	2019	TRUE	TRUE
Fin	FW	2019-07-08	-129.351332516983	53.2480807702959	1	Active	-1	14:16:46	land	2019	TRUE	FALSE
Fin	FW	2019-07-08	-129.350426097296	53.1633868427525	2	Travel-W	-1	16:10:21	land	2019	TRUE	TRUE
Fin	FW	2019-07-08	-129.401197282654	53.2242364911305	2	Active	-1	16:14:12	land	2019	TRUE	TRUE
Fin	FW	2019-07-08	-129.360107799497	53.1785253561564	1	Active	-1	17:12:55	land	2019	TRUE	TRUE
Fin	FW	2019-07-08	-129.460364369926	53.1940809517707	1	Active	-1	17:14:23	land	2019	TRUE	TRUE
Fin	FW	2019-07-08	-129.3720833	53.2017493960484	2	Active	-1	18:04:35	land	2019	TRUE	TRUE
Fin	FW	2019-07-08	-129.394072345128	53.241688048512	1	Active	-1	18:15:58	land	2019	TRUE	TRUE
Fin	FW	2019-07-08	-129.379360877172	53.2121974517519	2	Active	-1	19:03:35	land	2019	TRUE	TRUE
Fin	FW	2019-07-08	-129.378199694146	53.1670493283117	1	Active	MC	20:05:41	land	2019	TRUE	TRUE
Fin	FW	2019-07-08	-129.443547722301	53.18405962602	1	Active	-1	20:08:03	land	2019	TRUE	TRUE
Fin	FW	2019-07-08	-129.379243416087	53.2272746527689	4	Active	-1	21:04:41	land	2019	TRUE	TRUE
Fin	FW	2019-07-08	-129.397864055619	53.1575168210822	5	Active	-1	21:15:22	land	2019	TRUE	TRUE
Fin	FW	2019-07-09	-129.431098831432	53.2061811431304	3	Active	-1	10:21:59	land	2019	TRUE	TRUE
Fin	FW	2019-07-09	-129.411113662424	53.2340253822047	3	Active	-1	12:21:53	land	2019	TRUE	TRUE
Fin	FW	2019-07-09	-129.427332090473	53.2328271335181	2	Active	-1	13:16:58	land	2019	TRUE	TRUE
Fin	FW	2019-07-09	-129.433481271524	53.2071269755887	2	Active	-1	17:07:26	land	2019	TRUE	TRUE
Fin	FW	2019-07-09	-129.355495631194	53.1805952131573	1	Active	-1	18:07:06	land	2019	TRUE	TRUE
Fin	FW	2019-07-09	-129.448587666099	53.2352765433854	1	Active	-1	18:09:07	land	2019	TRUE	TRUE
Fin	FW	2019-07-09	-129.431997075039	53.253606232763	2	Active	-1	18:11:17	land	2019	TRUE	TRUE
Fin	FW	2019-07-09	-129.457303568858	53.2085971116769	2	Active	-1	19:10:33	land	2019	TRUE	TRUE
Fin	FW	2019-07-09	-129.454904650248	53.2235892792078	1	Active	-1	19:14:27	land	2019	TRUE	TRUE
Fin	FW	2019-07-09	-129.450452048966	53.237693019004	2	Active	-1	19:15:19	land	2019	TRUE	TRUE
Fin	FW	2019-07-09	-129.47950092336	53.2243549765351	3	Active	-1	20:06:57	land	2019	TRUE	TRUE
Fin	FW	2019-07-09	-129.447525777228	53.2464737244932	2	Active	-1	20:15:38	land	2019	TRUE	TRUE
Fin	FW	2019-07-09	-129.424618229639	53.2179958607297	2	Travel-W	-1	21:16:48	land	2019	TRUE	TRUE
Fin	FW	2019-07-10	-129.433971912519	53.2582694871966	2	Active	-1	06:13:30	land	2019	TRUE	TRUE
Fin	FW	2019-07-10	-129.450896605735	53.276454622053	3	Active	-1	07:11:38	land	2019	TRUE	TRUE
Fin	FW	2019-07-10	-129.356562900326	53.2083101433828	1	Active	-1	07:16:25	land	2019	TRUE	TRUE
Fin	FW	2019-07-10	-129.358845800803	53.2151317003194	1	Active	-1	07:59:27	land	2019	TRUE	TRUE
Fin	FW	2019-07-10	-129.411095696533	53.2757532586044	2	Active	-1	20:10:18	land	2019	TRUE	TRUE
Fin	FW	2019-07-10	-129.380943273677	53.2422024346839	1	Active	-1	21:11:29	land	2019	TRUE	TRUE
Fin	FW	2019-07-12	-129.361052420155	53.2278125247416	2	Active	-1	10:14:27	land	2019	TRUE	TRUE
Fin	FW	2019-07-14	-129.397539803759	53.2316511425348	1	Travel-S	-1	19:15:31	land	2019	TRUE	TRUE
Fin	FW	2019-07-15	-129.428847882872	53.1949320828198	3	Active	0	17:11:14	land	2019	TRUE	TRUE
Fin	FW	2019-07-15	-129.41885228135	53.2010632437301	2	Active	-1	18:15:45	land	2019	TRUE	TRUE
Fin	FW	2019-07-15	-129.427231970035	53.1946403735553	2	Active	-1	19:18:40	land	2019	TRUE	TRUE
Fin	FW	2019-07-15	-129.410101815727	53.2581127483644	2	Active	-1	21:17:27	land	2019	TRUE	TRUE
Fin	FW	2019-07-16	-129.502063890299	53.2005532746278	2	Active	-1	08:03:08	land	2019	TRUE	TRUE
Fin	FW	2019-07-17	-129.444149861807	53.2730706227422	3	Active	-1	09:16:40	land	2019	TRUE	TRUE
Fin	FW	2019-07-17	-129.459974514273	53.268475059981	2	Active	-1	10:20:59	land	2019	TRUE	TRUE
Fin	FW	2019-07-17	-129.466704833972	53.2811080356653	3	Active	-1	11:09:45	land	2019	TRUE	TRUE
Fin	FW	2019-07-17	-129.415179210325	53.2563288226006	2	Active	-1	14:11:59	land	2019	TRUE	TRUE
Fin	FW	2019-07-17	-129.451407701986	53.2796214626852	4	Active	-1	20:20:25	land	2019	TRUE	TRUE
Fin	FW	2019-07-18	-129.39035147185	53.1930461545648	2	Active	-1	16:17:33	land	2019	TRUE	TRUE
Fin	FW	2019-07-18	-129.470228534295	53.2143112904494	1	Active	-1	21:20:34	land	2019	TRUE	TRUE
Fin	FW	2019-07-19	-129.455164252843	53.2785949704951	2	Active	-1	17:08:37	land	2019	TRUE	TRUE
Fin	FW	2019-07-19	-129.466254337282	53.2093732965763	2	Active	-1	17:10:09	land	2019	TRUE	TRUE
Fin	FW	2019-07-19	-129.441477042608	53.1891019794229	2	Travel-S	-1	18:22:20	land	2019	TRUE	TRUE
Fin	FW	2019-07-19	-129.440059583102	53.1961963557729	2	Travel-E	-1	21:24:26	land	2019	TRUE	TRUE
Fin	FW	2019-07-24	-129.373059532838	53.2034264462756	1	Active	-1	16:20:37	land	2019	TRUE	TRUE
Fin	FW	2019-07-24	-129.379875813278	53.2104495682805	1	Active	-1	20:05:08	land	2019	TRUE	TRUE
Fin	FW	2019-07-25	-129.472053376174	53.2023137093887	1	Active	-1	15:13:51	land	2019	TRUE	TRUE
Fin	FW	2019-07-27	-129.42350045872	53.2347370413436	1	Active	-1	14:18:47	land	2019	TRUE	TRUE
Fin	FW	2019-07-27	-129.429598137921	53.2136675102549	1	Active	-1	16:19:41	land	2019	TRUE	TRUE
Fin	FW	2019-07-27	-129.389858373833	53.2177062803721	1	Travel-W	-1	19:16:54	land	2019	TRUE	TRUE
Fin	FW	2019-07-27	-129.43232054694	53.1923637553348	1	Active	-1	21:26:45	land	2019	TRUE	TRUE
Fin	FW	2019-07-28	-129.442644916698	53.2383539286493	1	Active	-1	06:16:50	land	2019	TRUE	TRUE
Fin	FW	2019-07-28	-129.431239870022	53.2092234315383	2	Active	-1	07:10:11	land	2019	TRUE	TRUE
Fin	FW	2019-07-28	-129.442948843377	53.1973277111152	2	Active	-1	09:13:22	land	2019	TRUE	TRUE
Fin	FW	2019-07-28	-129.378945302451	53.2404699304396	1	Active	-1	11:03:59	land	2019	TRUE	TRUE
Fin	FW	2019-07-28	-129.451017115885	53.2084877955673	1	Active	-1	18:06:29	land	2019	TRUE	TRUE
Fin	FW	2019-07-28	-129.472162702744	53.2219237896962	3	Active	-1	18:07:33	land	2019	TRUE	TRUE
Fin	FW	2019-07-28	-129.502169945069	53.1918780391391	1	Active	-1	18:11:34	land	2019	TRUE	FALSE
Fin	FW	2019-07-28	-129.39808423975	53.1826268453251	2	Active	-1	21:11:54	land	2019	TRUE	TRUE
Fin	FW	2019-07-28	-129.433020464347	53.2198775939862	1	Active	-1	21:16:46	land	2019	TRUE	TRUE
Fin	FW	2019-07-29	-129.371200560366	53.2066321881073	1	Active	-1	20:11:15	land	2019	TRUE	TRUE
Fin	FW	2019-07-29	-129.389420743124	53.2049628675841	2	Active	-1	21:18:20	land	2019	TRUE	TRUE
Fin	FW	2019-07-30	-129.412090050304	53.2160788003866	2	Active	-1	06:15:04	land	2019	TRUE	TRUE
Fin	FW	2019-07-30	-129.380742475782	53.2335340768362	1	Active	-1	09:10:38	land	2019	TRUE	TRUE
Fin	FW	2019-07-30	-129.386126441717	53.2217362807168	1	Active	-1	20:15:47	land	2019	TRUE	TRUE
Fin	FW	2019-08-01	-129.446434760173	53.2657754374506	2	Active	-1	07:31:08	land	2019	TRUE	TRUE
Fin	FW	2019-08-03	-129.389498482234	53.1777862603165	1	Active	-1	20:07:54	land	2019	TRUE	TRUE
Fin	FW	2019-08-04	-129.377477738269	53.2374691698696	3	Active	-1	06:11:51	land	2019	TRUE	TRUE
Fin	FW	2019-08-04	-129.35262114077	53.2175124661135	4	Active	-1	07:02:57	land	2019	TRUE	TRUE
Fin	FW	2019-08-04	-129.3720833	53.1786106751743	2	Active	-1	15:02:01	land	2019	TRUE	TRUE
Fin	FW	2019-08-04	-129.419148521649	53.1881007730976	2	Active	-1	16:16:06	land	2019	TRUE	TRUE
Fin	FW	2019-08-04	-129.36811292476	53.2097386943275	2	Active	-1	17:08:35	land	2019	TRUE	TRUE
Fin	FW	2019-08-04	-129.381095609192	53.215265759475	2	Active	-1	17:13:37	land	2019	TRUE	TRUE
Fin	FW	2019-08-04	-129.376073011572	53.2096064143005	2	Active	-1	18:10:14	land	2019	TRUE	TRUE
Fin	FW	2019-08-04	-129.414438637101	53.1849173002794	1	Active	-1	18:11:51	land	2019	TRUE	TRUE
Fin	FW	2019-08-05	-129.376037783745	53.2266482438031	2	Travel-S	-1	08:17:32	land	2019	TRUE	TRUE
Fin	FW	2019-08-05	-129.396997624783	53.2289688622689	2	Travel-W	-1	09:02:26	land	2019	TRUE	TRUE
Fin	FW	2019-08-05	-129.368964030711	53.2191375259636	3	Active	-1	09:20:05	land	2019	TRUE	TRUE
Fin	FW	2019-08-05	-129.362395631817	53.2279712473671	2	Travel-N	-1	10:04:06	land	2019	TRUE	TRUE
Fin	FW	2019-08-05	-129.408356740689	53.2447962637463	1	Travel-S	-1	11:16:38	land	2019	TRUE	TRUE
Fin	FW	2019-08-05	-129.394246892064	53.2289274795898	4	Travel-E	-1	13:03:59	land	2019	TRUE	TRUE
Fin	FW	2019-08-05	-129.413517517528	53.2137676584525	2	Travel-E	-1	13:13:48	land	2019	TRUE	TRUE
Fin	FW	2019-08-05	-129.390257246041	53.228702023975	2	Travel-E	-1	13:23:17	land	2019	TRUE	TRUE
Fin	FW	2019-08-05	-129.387474121797	53.2420050412656	1	Travel-N	-1	14:22:29	land	2019	TRUE	TRUE
Fin	FW	2019-08-05	-129.366150472299	53.24357801814	4	Travel-W	-1	16:15:20	land	2019	TRUE	FALSE
Fin	FW	2019-08-05	-129.349178460126	53.2510936040816	2	Travel-S	-1	18:09:41	land	2019	TRUE	FALSE
Fin	FW	2019-08-05	-129.378067664168	53.2304383130289	1	Travel-E	-1	21:10:22	land	2019	TRUE	TRUE
Fin	FW	2019-08-05	-129.42591690895	53.235762733025	1	Active	-1	21:16:15	land	2019	TRUE	TRUE
Fin	FW	2019-08-05	-129.430913345406	53.2476503637722	2	Active	-1	21:19:38	land	2019	TRUE	TRUE
Fin	FW	2019-08-06	-129.412618621778	53.2179385886351	1	Active	-1	13:11:13	land	2019	TRUE	TRUE
Fin	FW	2019-08-06	-129.435730118604	53.2485292775913	1	Active	-1	13:22:45	land	2019	TRUE	TRUE
Fin	FW	2019-08-06	-129.389808975708	53.2297428552352	2	Active	-1	16:10:05	land	2019	TRUE	TRUE
Fin	FW	2019-08-06	-129.392013710801	53.2412399588028	2	Travel-S	-1	16:16:38	land	2019	TRUE	TRUE
Fin	FW	2019-08-06	-129.391508126044	53.1709646008506	2	Active	-1	18:05:14	land	2019	TRUE	TRUE
Fin	FW	2019-08-07	-129.373603287849	53.2322198632103	3	Travel-E	-1	10:23:02	land	2019	TRUE	TRUE
Fin	FW	2019-08-07	-129.427454535342	53.2119143138387	3	Travel-E	-1	11:07:33	land	2019	TRUE	TRUE
Fin	FW	2019-08-07	-129.35260846913	53.1419691937615	1	Active	-1	11:13:06	land	2019	TRUE	TRUE
Fin	FW	2019-08-07	-129.422380913671	53.2379406520391	2	Travel-W	-1	12:15:55	land	2019	TRUE	TRUE
Fin	FW	2019-08-07	-129.365325409075	53.190669239626	1	Active	-1	15:06:29	land	2019	TRUE	TRUE
Fin	FW	2019-08-07	-129.375514772338	53.2386232624186	2	Active	-1	16:20:26	land	2019	TRUE	TRUE
Fin	FW	2019-08-07	-129.420462908459	53.20238230926	2	Active	-1	17:09:41	land	2019	TRUE	TRUE
Fin	FW	2019-08-07	-129.406705675761	53.2010038449496	2	Active	-1	18:03:19	land	2019	TRUE	TRUE
Fin	FW	2019-08-07	-129.469168413987	53.2033129786885	1	Active	-1	18:04:35	land	2019	TRUE	TRUE
Fin	FW	2019-08-07	-129.363926186489	53.2218741753391	1	Active	-1	20:09:20	land	2019	TRUE	TRUE
Fin	FW	2019-08-07	-129.449311753291	53.2475461853886	3	Active	-1	20:11:03	land	2019	TRUE	TRUE
Fin	FW	2019-08-07	-129.384734385922	53.2469474127802	1	Active	-1	20:11:56	land	2019	TRUE	TRUE
Fin	FW	2019-08-07	-129.373707864599	53.2377158577411	2	Travel-E	-1	20:20:46	land	2019	TRUE	TRUE
Fin	FW	2019-08-08	-129.415187328031	53.1862606186325	1	Active	-1	06:14:16	land	2019	TRUE	TRUE
Fin	FW	2019-08-08	-129.500898135499	53.2648913996537	1	Active	-1	06:20:59	land	2019	TRUE	TRUE
Fin	FW	2019-08-08	-129.500898135499	53.2648913996537	1	Active	-1	06:20:59	land	2019	TRUE	TRUE
Fin	FW	2019-08-08	-129.401899891734	53.271919969239	1	Active	-1	07:16:15	land	2019	TRUE	TRUE
Fin	FW	2019-08-08	-129.42983162544	53.2780763968537	7	Active	-1	10:12:18	land	2019	TRUE	TRUE
Fin	FW	2019-08-08	-129.467148754843	53.3046698083685	4	Active	-1	15:11:39	land	2019	TRUE	TRUE
Fin	FW	2019-08-08	-129.39788734823	53.2559688698486	1	Active	-1	15:12:29	land	2019	TRUE	TRUE
Fin	FW	2019-08-08	-129.374177318689	53.2347292257915	1	Active	-1	16:01:39	land	2019	TRUE	TRUE
Fin	FW	2019-08-08	-129.445233527398	53.2259617947214	1	Active	-1	16:20:39	land	2019	TRUE	TRUE
Fin	FW	2019-08-08	-129.423543154284	53.2735938735867	2	Active	-1	17:11:04	land	2019	TRUE	TRUE
Fin	FW	2019-08-08	-129.416961776436	53.2700610472046	5	Active	-1	17:12:23	land	2019	TRUE	TRUE
Fin	FW	2019-08-08	-129.384054159405	53.2324224287156	2	Active	-1	18:08:25	land	2019	TRUE	TRUE
Fin	FW	2019-08-09	-129.447301704598	53.2578689208369	1	Active	-1	07:24:01	land	2019	TRUE	TRUE
Fin	FW	2019-08-09	-129.404840693118	53.2602604973244	1	Active	-1	07:25:54	land	2019	TRUE	TRUE
Fin	FW	2019-08-09	-129.458606831041	53.2621258837807	3	Active	-1	09:23:24	land	2019	TRUE	TRUE
Fin	FW	2019-08-09	-129.423398681903	53.2709988299912	1	Travel-S	-1	13:15:01	land	2019	TRUE	TRUE
Fin	FW	2019-08-09	-129.422912028854	53.2461899385537	2	Travel-S	-1	14:27:57	land	2019	TRUE	TRUE
Fin	FW	2019-08-09	-129.438996928362	53.1982070681335	1	Active	-1	15:12:10	land	2019	TRUE	TRUE
Fin	FW	2019-08-09	-129.437585403875	53.2481234686248	2	Active	-1	16:11:16	land	2019	TRUE	TRUE
Fin	FW	2019-08-09	-129.414123836761	53.2502712552914	3	Travel-N	-1	17:09:01	land	2019	TRUE	TRUE
Fin	FW	2019-08-09	-129.419670059367	53.2450573306152	5	Active	-1	18:08:40	land	2019	TRUE	TRUE
Fin	FW	2019-08-09	-129.400595878319	53.2533760755682	4	Active	-1	21:23:48	land	2019	TRUE	TRUE
Fin	FW	2019-08-10	-129.414579695404	53.2672040022541	3	Active	-1	15:33:09	land	2019	TRUE	TRUE
Fin	FW	2019-08-11	-129.366071473752	53.2164938687229	1	Travel-W	-1	17:15:22	land	2019	TRUE	TRUE
Fin	FW	2019-08-11	-129.403315101587	53.2315359380604	2	Travel-S	-1	18:15:38	land	2019	TRUE	TRUE
Fin	FW	2019-08-11	-129.394237333543	53.2004681503203	1	Active	-1	19:14:40	land	2019	TRUE	TRUE
Fin	FW	2019-08-11	-129.394455378607	53.2322874064809	2	Travel-W	-1	21:16:09	land	2019	TRUE	TRUE
Fin	FW	2019-08-12	-129.37737559299	53.2358707066464	1	Travel-E	-1	15:16:20	land	2019	TRUE	TRUE
Fin	FW	2019-08-12	-129.459747360967	53.2156695725762	1	Active	-1	16:32:30	land	2019	TRUE	TRUE
Fin	FW	2019-08-12	-129.423481493133	53.2015010735114	2	Active	-1	17:19:49	land	2019	TRUE	TRUE
Fin	FW	2019-08-13	-129.348497489332	53.2134042197835	1	Travel-S	-1	09:17:24	land	2019	TRUE	TRUE
Fin	FW	2019-08-13	-129.401606628993	53.2286567246248	1	Travel-E	-1	14:12:14	land	2019	TRUE	TRUE
Fin	FW	2019-08-13	-129.453672809684	53.2586135131973	1	Active	-1	20:23:24	land	2019	TRUE	TRUE
Fin	FW	2019-08-17	-129.401596162989	53.2356611909765	1	Active	-1	20:04:21	land	2019	TRUE	TRUE
Fin	FW	2019-08-18	-129.454192543438	53.2547583697091	1	Active	-1	21:01:43	land	2019	TRUE	TRUE
Fin	FW	2019-08-19	-129.393102976775	53.2351300858648	1	Travel-S	-1	10:25:40	land	2019	TRUE	TRUE
Fin	FW	2019-08-20	-129.446340408821	53.2161526197281	2	Active	-1	12:19:57	land	2019	TRUE	TRUE
Fin	FW	2019-08-22	-129.356068237585	53.2188719017083	1	Active	-1	11:09:15	land	2019	TRUE	TRUE
Fin	FW	2019-08-22	-129.40846057335	53.2135467683331	2	Active	-1	13:26:13	land	2019	TRUE	TRUE
Fin	FW	2019-08-22	-129.452938759272	53.1749329622413	1	Travel-E	-1	17:22:07	land	2019	TRUE	TRUE
Fin	FW	2019-08-24	-129.412051579944	53.2352205741756	2	Active	-1	19:25:17	land	2019	TRUE	TRUE
Fin	FW	2019-08-26	-129.37558242015	53.2198436458258	1	Travel-S	-1	11:09:16	land	2019	TRUE	TRUE
Fin	FW	2019-08-27	-129.425007591768	53.2917520150548	1	Active	-1	12:13:12	land	2019	TRUE	TRUE
Fin	FW	2019-08-27	-129.43547117527	53.2820960760906	1	Active	-1	13:10:51	land	2019	TRUE	TRUE
Fin	FW	2019-08-27	-129.46753584965	53.2267884899028	1	Active	-1	19:10:59	land	2019	TRUE	TRUE
Fin	FW	2019-08-28	-129.375631236248	53.2352997998317	1	Travel-E	-1	07:01:44	land	2019	TRUE	TRUE
Fin	FW	2019-08-28	-129.408501356325	53.2368944505931	2	Active	-1	17:11:17	land	2019	TRUE	TRUE
Fin	FW	2019-08-28	-129.406290235266	53.1967143532595	4	Active	-1	17:17:56	land	2019	TRUE	TRUE
Fin	FW	2019-08-28	-129.434718828555	53.1922073245282	4	Active	-1	18:09:10	land	2019	TRUE	TRUE
Fin	FW	2019-08-28	-129.374659606624	53.2321543702175	1	Travel-N	-1	20:11:08	land	2019	TRUE	TRUE
Fin	FW	2019-08-29	-129.427975003039	53.2212881898555	4	Active	-1	17:05:07	land	2019	TRUE	TRUE
Fin	FW	2019-08-30	-129.357833388086	53.1557541256313	1	Milling	-1	11:09:39	land	2019	TRUE	TRUE
Fin	FW	2019-08-30	-129.373631355689	53.2350003355333	1	Travel-S	-1	11:21:08	land	2019	TRUE	TRUE
Fin	FW	2019-08-31	-129.422460836498	53.1938288060529	2	Milling	-1	15:11:36	land	2019	TRUE	TRUE
Fin	FW	2019-09-01	-129.435086440768	53.1830309955686	3	Active	-1	18:16:24	land	2019	TRUE	TRUE
Fin	FW	2019-09-03	-129.376719274081	53.2051853245898	1	Active	0	15:18:27	land	2019	TRUE	TRUE
Fin	FW	2019-09-03	-129.414312695145	53.1912959210519	2	Travel-W	-1	18:17:42	land	2019	TRUE	TRUE
Fin	FW	2019-09-05	-129.372865371935	53.2234960504351	2	Resting	-1	19:15:52	land	2019	TRUE	TRUE
Fin	FW	2019-09-06	-129.363761123994	53.2262181633914	1	Travel-S	-1	11:20:30	land	2019	TRUE	TRUE
Fin	FW	2019-09-06	-129.393128337603	53.2207764908291	1	Resting	-1	12:08:02	land	2019	TRUE	TRUE
Fin	FW	2019-09-07	-129.36971088227	53.2098064696235	1	Travel-S	-1	08:09:14	land	2019	TRUE	TRUE
Fin	FW	2019-09-07	-129.380881541935	53.2238663235276	2	Travel-W	-1	09:09:48	land	2019	TRUE	TRUE
Fin	FW	2019-09-07	-129.373570755796	53.2267243423989	2	Active	-1	10:15:34	land	2019	TRUE	TRUE
Fin	FW	2019-09-07	-129.415793555795	53.1807897209657	2	Milling	-1	11:08:48	land	2019	TRUE	TRUE
Fin	FW	2019-09-07	-129.372816459627	53.2243343598123	2	Milling	-1	16:09:48	land	2019	TRUE	TRUE
Fin	FW	2019-09-07	-129.406262947246	53.2455785003313	2	Feeding	-1	17:16:07	land	2019	TRUE	TRUE
Fin	FW	2019-09-07	-129.410572554854	53.2496629277446	1	Resting	-1	17:17:23	land	2019	TRUE	TRUE
Fin	FW	2019-09-07	-129.409215795319	53.252455701267	2	Active	-1	18:05:36	land	2019	TRUE	TRUE
Fin	FW	2019-09-07	-129.442631042844	53.2748972458504	1	Milling	-1	18:18:56	land	2019	TRUE	TRUE
Fin	FW	2019-09-08	-129.469313723248	53.2992648974206	1	Resting	-1	13:15:19	land	2019	TRUE	FALSE
Fin	FW	2019-09-08	-129.417989097155	53.2663544799903	1	Travel-W	-1	13:16:59	land	2019	TRUE	TRUE
Fin	FW	2019-09-08	-129.409655905463	53.2110251918611	2	Travel-W	-1	14:20:52	land	2019	TRUE	TRUE
Fin	FW	2019-09-08	-129.386283284101	53.255987775638	1	Travel-N	-1	19:14:06	land	2019	TRUE	TRUE
Fin	FW	2019-09-08	-129.378836856878	53.2370409608732	1	Travel-N	-1	19:22:17	land	2019	TRUE	TRUE
Fin	FW	2019-09-08	-129.379411055799	53.2365160746453	1	Travel-W	-1	20:07:12	land	2019	TRUE	TRUE
Fin	FW	2019-09-10	-129.377262637593	53.2267606572272	1	Travel-N	-1	11:25:13	land	2019	TRUE	TRUE
Fin	FW	2019-09-10	-129.355786225617	53.1815816199754	1	Active	-1	13:03:27	land	2019	TRUE	TRUE
Fin	FW	2019-09-10	-129.375024064078	53.2445236653743	1	Travel-S	-1	18:04:32	land	2019	TRUE	TRUE
Fin	FW	2019-09-10	-129.499773594968	53.2149177051751	3	Travel-W	-1	18:15:16	land	2019	TRUE	FALSE
Fin	FW	2019-09-10	-129.354312208205	53.2076761331689	1	Active	-1	19:01:30	land	2019	TRUE	TRUE
Fin	FW	2019-09-10	-129.467547818801	53.2521714608696	3	Active	-1	20:10:23	land	2019	TRUE	TRUE
Fin	FW	2019-09-11	-129.379080729831	53.2398322756236	4	Travel-W	-1	09:00:59	land	2019	TRUE	TRUE
Fin	FW	2019-09-11	-129.358151725891	53.2254227016367	2	Active	-1	12:09:34	land	2019	TRUE	TRUE
Fin	FW	2019-09-11	-129.361559140258	53.2245374622927	5	Active	-1	12:12:33	land	2019	TRUE	TRUE
Fin	FW	2019-09-11	-129.383717686818	53.2333514698871	2	Travel-N	-1	16:05:55	land	2019	TRUE	TRUE
Fin	FW	2019-09-11	-129.372353165692	53.232274766073	1	Active	-1	19:07:08	land	2019	TRUE	TRUE
Fin	FW	2019-09-18	-129.414721268677	53.2583055022862	2	Active	-1	08:18:06	land	2019	TRUE	TRUE
Fin	FW	2019-09-18	-129.371346389302	53.2343986970987	1	BubbleNet	-1	08:26:40	land	2019	TRUE	TRUE
Fin	FW	2019-09-19	-129.388042112891	53.2409532942478	2	Active	-1	18:05:33	land	2019	TRUE	TRUE
Fin	FW	2019-09-19	-129.382819538542	53.2417416467004	2	Active	-1	19:18:26	land	2019	TRUE	TRUE
Fin	FW	2019-09-20	-129.39668330267	53.2236405563613	1	Active	-1	17:09:02	land	2019	TRUE	TRUE
Fin	FW	2019-09-20	-129.376525850399	53.2356600515308	1	Active	-1	17:21:46	land	2019	TRUE	TRUE
Fin	FW	2019-09-29	-129.348440858707	53.1980203473681	2	Milling	-1	11:04:22	land	2019	TRUE	TRUE
Fin	FW	2019-10-09	-129.368298912898	53.2240545709983	1	Travel-W	-1	16:07:58	land	2019	TRUE	TRUE
Fin	FW	2019-10-09	-129.365670291739	53.2286687056672	1	Travel-W	-1	18:09:46	land	2019	TRUE	TRUE
GW marine	FW	2009-08-12	-129.1992	52.8843	10	NA	A	1353	boat	2009	TRUE	TRUE
GW marine	FW	2009-08-28	-129.3024	52.9504	2	NA	A	9:20	boat	2009	TRUE	TRUE
GW marine	FW	2009-08-28	-129.1923	53.0604	2	NA	A	14:00	boat	2009	TRUE	TRUE
GW marine	FW	2009-10-21	-129.0988	53.2881	1	NA	A	15:10	boat	2009	TRUE	FALSE
GW marine	FW	2012-06-06	-129.4281	53.2457	2	NA	A	19:29	boat	2012	TRUE	TRUE
GW marine	FW	2012-06-14	-129.3624	53.1576	1	NA	A	7:46	boat	2012	TRUE	TRUE
GW marine	FW	2012-06-14	-129.3009	53.0716	1	NA	A	8:28	boat	2012	TRUE	TRUE
GW marine	FW	2012-09-11	-129.4147	53.134	1	NA	A	11:32	boat	2012	TRUE	TRUE
GW marine	FW	2012-09-11	-129.3988	53.123	1	NA	A	11:45	boat	2012	TRUE	TRUE
GW marine	FW	2013-05-02	-129.2812	53.0732	2	NA	MC	11:21	boat	2013	TRUE	TRUE
GW marine	FW	2013-05-22	-129.2566	52.8563	5	NA	A	17:40	boat	2013	TRUE	TRUE
GW marine	FW	2013-06-04	-129.2728	52.8877	1	NA	A	16:50	boat	2013	TRUE	TRUE
GW marine	FW	2013-06-27	-129.3637	52.9297	2	NA	A	8:13	boat	2013	TRUE	TRUE
GW marine	FW	2013-06-27	-129.3281	52.9242	2	NA	A	8:30	boat	2013	TRUE	TRUE
GW marine	FW	2013-07-12	-129.2802	53.2602	2	NA	A	10:46	boat	2013	TRUE	TRUE
GW marine	FW	2013-07-12	-129.3917	53.1789	1	NA	A	12:35	boat	2013	TRUE	TRUE
GW marine	FW	2013-07-25	-129.2689	53.029	2	NA	A	14:32	boat	2013	TRUE	TRUE
GW marine	FW	2013-07-25	-129.2297	52.9744	2	NA	MC	15:15	boat	2013	TRUE	TRUE
GW marine	FW	2013-07-25	-129.2601	52.999	2	NA	A	18:16	boat	2013	TRUE	TRUE
GW marine	FW	2013-07-28	-129.2938	52.8794	1	NA	A	15:00	boat	2013	TRUE	TRUE
GW marine	FW	2013-07-28	-129.2622	53.006	6	NA	A	18:13	boat	2013	TRUE	TRUE
GW marine	FW	2013-07-28	-129.362	53.1249	1	NA	A	18:40	boat	2013	TRUE	TRUE
GW marine	FW	2013-07-30	-129.2956	53.0324	1	NA	A	15:30	boat	2013	TRUE	TRUE
GW marine	FW	2013-07-30	-129.1964	53.0324	4	NA	A	15:50	boat	2013	TRUE	TRUE
GW marine	FW	2013-08-23	-129.3745	53.2168	2	NA	MC	13:25	boat	2013	TRUE	TRUE
GW marine	FW	2013-08-23	-129.3545	53.2025	1	NA	A	15:58	boat	2013	TRUE	TRUE
GW marine	FW	2013-08-23	-129.3692	53.1725	3	NA	A	16:06	boat	2013	TRUE	TRUE
GW marine	FW	2013-08-23	-129.3735	52.9013	1	NA	A	17:30	boat	2013	TRUE	TRUE
GW marine	FW	2013-08-23	-129.3581	52.8735	1	NA	A	17:40	boat	2013	TRUE	TRUE
GW marine	FW	2013-08-23	-129.2099	52.8701	1	NA	A	18:47	boat	2013	TRUE	TRUE
GW marine	FW	2013-08-23	-129.1893	52.8926	2	NA	A	18:55	boat	2013	TRUE	TRUE
GW marine	FW	2014-04-25	-129.3441	53.1336	2	NA	A	10:06	boat	2014	TRUE	TRUE
GW marine	FW	2014-04-25	-129.3697	53.1188	1	NA	A	10:26	boat	2014	TRUE	TRUE
GW marine	FW	2014-09-15	-129.363	53.1674	4	NA	MC	11:36	boat	2014	TRUE	TRUE
GW marine	FW	2014-09-15	-129.3686	53.1206	2	NA	A	11:50	boat	2014	TRUE	TRUE
GW marine	FW	2014-09-16	-129.433	53.3051	1	NA	A	5:33	boat	2014	TRUE	TRUE
GW marine	FW	2014-09-16	-129.4055	53.3082	2	NA	A	5:37	boat	2014	TRUE	TRUE
GW marine	FW	2014-10-22	-129.4339	53.1411	1	NA	A	11:09	boat	2014	TRUE	TRUE
GW marine	FW	2014-10-22	-129.3018	53.0208	2	NA	A	12:41	boat	2014	TRUE	TRUE
GW marine	FW	2015-05-25	-129.2972	53.042	2	NA		4:08	boat	2015	TRUE	TRUE
GW marine	FW	2015-06-02	-129.5896	53.1757	2	NA		10:26	boat	2015	TRUE	TRUE
GW marine	FW	2015-06-09	-129.4076	53.1524	1	NA		11:45	boat	2015	TRUE	TRUE
GW marine	FW	2015-06-09	-129.3628	53.1065	2	NA	M/C	12:12	boat	2015	TRUE	TRUE
GW marine	FW	2015-09-02	-129.2102	53.3187	1	NA		17:20	boat	2015	TRUE	TRUE
GW marine	FW	2016-06-17	-129.369	53.1552	1	NA		1245	boat	2016	TRUE	TRUE
GW marine	FW	2016-08-19	-129.2948	53.0127	1	NA		1246	boat	2016	TRUE	TRUE
GW marine	FW	2016-08-19	-129.3019	53.0161	2	NA		1255	boat	2016	TRUE	TRUE
GW marine	FW	2016-08-19	-129.2894	52.9541	1	NA		1314	boat	2016	TRUE	TRUE
GW marine	FW	2016-08-19	-129.2954	53.3004	4	NA		939	boat	2016	TRUE	TRUE
GW marine	FW	2016-08-19	-129.377	53.137	1	NA		1135	boat	2016	TRUE	TRUE
GW marine	FW	2016-08-19	-129.3113	53.0949	1	NA		1158	boat	2016	TRUE	TRUE
GW marine	FW	2016-08-19	-129.2724	53.0367	2	NA		1235	boat	2016	TRUE	TRUE
GW marine	FW	2016-11-14	-129.3999	53.1957	1	NA		1231	boat	2016	TRUE	TRUE
GW marine	FW	2017-08-29	-129.1323	53.1146	1	NA		1744	boat	2017	TRUE	TRUE
GW marine	FW	2017-09-12	-129.363	53.2026	2	NA	A	1215	boat	2017	TRUE	TRUE
GW marine	FW	2018-04-30	-128.9936	53.304	2	NA		1037	boat	2018	TRUE	TRUE
GW marine	FW	2018-08-01	-129.1547	53.1532	3	NA		1600	boat	2018	TRUE	TRUE
GW marine	FW	2018-08-16	-129.3508	53.1241	1	NA		1315	boat	2018	TRUE	TRUE
GW marine	FW	2018-08-24	-129.3596	53.1828	1	NA		1355	boat	2018	TRUE	TRUE
Ulric	FW	2011-05-29	-129.3477692	52.90124076	2	NA		7:42	land	2011	TRUE	TRUE
Ulric	FW	2011-05-30	-129.229604	52.82821971	1	NA		7:38	land	2011	TRUE	TRUE
Ulric	FW	2011-06-01	-129.3215852	52.86182558	1.5	NA		15:15	land	2011	TRUE	TRUE
Ulric	LFW	2011-06-04	-129.2303353	52.91056302	1	NA		7:30	land	2011	TRUE	TRUE
Ulric	FW	2011-06-04	-129.2899838	52.86919546	2	NA	MC	7:30	land	2011	TRUE	TRUE
Ulric	FW	2011-06-04	-129.2586156	52.87881438	1	NA		13:07	land	2011	TRUE	TRUE
Ulric	FW	2011-06-05	-129.2854519	52.84424638	1	NA		21:06	land	2011	TRUE	TRUE
Ulric	FW	2011-06-29	-129.3010123	52.87004003	2	NA	MC	7:44	land	2011	TRUE	TRUE
Ulric	LFW	2011-07-02	-129.3378363	52.85678909	2	NA		9:01	land	2011	TRUE	TRUE
Ulric	FW	2011-07-02	-129.2390006	52.85736023	2	NA		16:34	land	2011	TRUE	TRUE
Ulric	FW	2011-07-05	-129.2881172	52.88264716	1	NA		21:43	land	2011	TRUE	TRUE
Ulric	FW	2011-07-06	-129.2650213	52.86613387	2	NA	MC	9:55	land	2011	TRUE	TRUE
Ulric	LFW	2011-07-06	-129.3610344	52.8677081	1	NA		17:22	land	2011	TRUE	TRUE
Ulric	FW	2011-07-06	-129.340365	52.88339101	1	NA		19:20	land	2011	TRUE	TRUE
Ulric	LFW	2011-07-06	-129.2984003	52.90655418	3	NA		21:32	land	2011	TRUE	TRUE
Ulric	LFW	2011-07-06	-129.3054657	52.90627865	2	NA		21:38	land	2011	TRUE	TRUE
Ulric	LFW	2011-07-07	-129.2978899	52.90481141	1	NA		8:49	land	2011	TRUE	TRUE
Ulric	LFW	2011-07-07	-129.2572291	52.91561232	2	NA		13:13	land	2011	TRUE	TRUE
Ulric	LFW	2011-07-08	-129.3025929	52.91218671	1	NA		14:21	land	2011	TRUE	TRUE
Ulric	LFW	2011-08-14	-129.2495861	52.91492212	1	NA		19:51	land	2011	TRUE	TRUE
Ulric	LFW	2011-08-15	-129.2380536	52.91714031	1	NA		8:07	land	2011	TRUE	TRUE
Ulric	FW	2011-08-15	-129.2521801	52.88747669	1	NA		8:09	land	2011	TRUE	TRUE
Ulric	LFW	2011-08-15	-129.2824996	52.86907991	1	NA		15:42	land	2011	TRUE	TRUE
Ulric	FW	2011-08-17	-129.2598564	52.84716209	2	NA	MC	10:01	land	2011	TRUE	TRUE
Ulric	FW	2011-08-18	-129.2498441	52.8743993	2	NA	MC	12:47	land	2011	TRUE	TRUE
Ulric	FW	2011-08-25	-129.2379249	52.85409836	1	NA		7:00	land	2011	TRUE	TRUE
Ulric	FW	2011-08-29	-129.3011532	52.85551419	2	NA		17:51	land	2011	TRUE	TRUE
Ulric	FW	2011-08-30	-129.3098891	52.84748112	1	NA		12:44	land	2011	TRUE	TRUE
BCCSN	FW	2007-10-15	-130.6913452	53.38337326	1	NA	NA	NA	boat	2007	FALSE	TRUE
BCCSN	FW	2002-11-15	-130.69	53.421	2	NA	NA	NA	boat	2002	FALSE	TRUE
BCCSN	FW	2003-09-15	-130.6833333	52.61666667	6	NA	NA	NA	boat	2003	FALSE	TRUE
BCCSN	FW	2004-08-15	-130.6783333	52.68833333	1	NA	NA	NA	boat	2004	FALSE	TRUE
BCCSN	FW	2015-08-15	-130.6751667	53.31188333	6	NA	NA	NA	boat	2015	FALSE	TRUE
BCCSN	FW	2014-08-15	-130.6746667	53.38216667	3	NA	NA	NA	boat	2014	FALSE	TRUE
BCCSN	FW	2002-09-15	-130.6410167	53.45416667	4	NA	NA	NA	boat	2002	FALSE	TRUE
BCCSN	FW	2006-09-15	-130.6398333	52.97231667	5	NA	NA	NA	boat	2006	FALSE	TRUE
BCCSN	FW	2014-08-15	-130.6398333	52.97233333	12	NA	NA	NA	boat	2014	FALSE	TRUE
BCCSN	FW	2018-09-15	-130.6236667	53.317	8	NA	NA	NA	boat	2018	FALSE	TRUE
BCCSN	FW	2009-08-15	-130.6227722	53.36665726	8	NA	NA	NA	boat	2009	FALSE	TRUE
BCCSN	FW	2009-08-15	-130.6147156	53.35033417	3	NA	NA	NA	boat	2009	FALSE	TRUE
BCCSN	FW	2009-08-15	-130.5964203	53.31217575	4	NA	NA	NA	boat	2009	FALSE	TRUE
BCCSN	FW	2003-08-15	-130.5823333	53.1105	2	NA	NA	NA	boat	2003	FALSE	TRUE
BCCSN	FW	2003-08-15	-130.5821667	53.1105	7	NA	NA	NA	boat	2003	FALSE	TRUE
BCCSN	FW	2003-08-15	-130.5816667	53.1485	2	NA	NA	NA	boat	2003	FALSE	TRUE
BCCSN	FW	2003-08-15	-130.5816667	53.1485	3	NA	NA	NA	boat	2003	FALSE	TRUE
BCCSN	FW	2002-10-15	-130.5766667	53.26166667	1	NA	NA	NA	boat	2002	FALSE	TRUE
BCCSN	FW	2002-10-15	-130.575	53.26166667	1	NA	NA	NA	boat	2002	FALSE	TRUE
BCCSN	FW	2019-08-15	-130.5658	53.0871	3	NA	NA	NA	boat	2019	FALSE	TRUE
BCCSN	FW	2009-08-15	-130.4999237	53.23643494	1	NA	NA	NA	boat	2009	FALSE	TRUE
BCCSN	FW	2008-05-15	-130.4959259	53.15022659	4	NA	NA	NA	boat	2008	FALSE	TRUE
BCCSN	FW	2015-09-15	-130.4666667	52.75	NA	NA	NA	NA	boat	2015	FALSE	TRUE
BCCSN	FW	2009-02-15	-130.4502106	53.05619431	2	NA	NA	NA	boat	2009	FALSE	TRUE
BCCSN	FW	2016-07-15	-130.4441	53.0243	1	NA	NA	NA	boat	2016	FALSE	TRUE
BCCSN	FW	2012-10-15	-130.4346667	52.43366667	12	NA	NA	NA	boat	2012	FALSE	TRUE
BCCSN	FW	2009-08-15	-130.4260254	53.20344162	1	NA	NA	NA	boat	2009	FALSE	TRUE
BCCSN	FW	2004-02-15	-130.4212	52.84975	3	NA	NA	NA	boat	2004	FALSE	TRUE
BCCSN	FW	2011-08-15	-130.4116667	52.98633333	1	NA	NA	NA	boat	2011	FALSE	TRUE
BCCSN	FW	2014-08-15	-130.4116667	53.22833333	1	NA	NA	NA	boat	2014	FALSE	TRUE
BCCSN	FW	2009-02-15	-130.4035187	52.85780334	2	NA	NA	NA	boat	2009	FALSE	TRUE
BCCSN	FW	2009-08-15	-130.4004974	53.19274902	2	NA	NA	NA	boat	2009	FALSE	TRUE
BCCSN	FW	1995-08-15	-130.4	53.1	2	NA	NA	NA	boat	1995	FALSE	TRUE
BCCSN	FW	2009-08-15	-130.3943024	53.19022751	1	NA	NA	NA	boat	2009	FALSE	TRUE
BCCSN	FW	2004-02-15	-130.3875	52.74166667	2	NA	NA	NA	boat	2004	FALSE	TRUE
BCCSN	FW	2007-09-15	-130.37	53.07833333	1	NA	NA	NA	boat	2007	FALSE	TRUE
BCCSN	FW	2009-02-15	-130.3631897	52.42864609	1	NA	NA	NA	boat	2009	FALSE	TRUE
BCCSN	FW	2004-02-15	-130.3617833	52.47398333	1	NA	NA	NA	boat	2004	FALSE	TRUE
BCCSN	FW	2002-10-15	-130.3508	53.2747	1	NA	NA	NA	boat	2002	FALSE	TRUE
BCCSN	FW	2010-08-15	-130.3216667	52.81833333	3	NA	NA	NA	boat	2010	FALSE	TRUE
BCCSN	FW	2011-10-15	-130.3116667	52.53	10	NA	NA	NA	boat	2011	FALSE	TRUE
BCCSN	FW	2009-08-15	-130.2952271	53.1532135	2	NA	NA	NA	boat	2009	FALSE	TRUE
BCCSN	FW	2009-02-15	-130.2948151	52.40358734	1	NA	NA	NA	boat	2009	FALSE	TRUE
BCCSN	FW	2010-07-15	-130.2493286	52.67028046	1	NA	NA	NA	boat	2010	FALSE	TRUE
BCCSN	FW	2010-07-15	-130.2060699	52.61933517	1	NA	NA	NA	boat	2010	FALSE	TRUE
BCCSN	FW	1995-08-15	-130.2	52.93333333	4	NA	NA	NA	boat	1995	FALSE	TRUE
BCCSN	FW	2019-07-15	-130.1922	52.5892	3	NA	NA	NA	boat	2019	FALSE	TRUE
BCCSN	FW	2009-07-15	-130.1884003	52.99848557	1	NA	NA	NA	boat	2009	FALSE	TRUE
BCCSN	FW	2017-07-15	-130.1856	52.4874	2	NA	NA	NA	boat	2017	FALSE	TRUE
BCCSN	FW	2010-07-15	-130.1729584	52.58108902	2	NA	NA	NA	boat	2010	FALSE	TRUE
BCCSN	FW	2017-07-15	-130.17	52.4892	2	NA	NA	NA	boat	2017	FALSE	TRUE
BCCSN	FW	2010-07-15	-130.1611328	52.56712341	1	NA	NA	NA	boat	2010	FALSE	TRUE
BCCSN	FW	2010-07-15	-130.1540222	52.55926895	1	NA	NA	NA	boat	2010	FALSE	TRUE
BCCSN	FW	2010-07-15	-130.1245117	52.52608871	1	NA	NA	NA	boat	2010	FALSE	TRUE
BCCSN	FW	2010-07-15	-130.1071014	52.50394821	1	NA	NA	NA	boat	2010	FALSE	TRUE
BCCSN	FW	2010-07-15	-130.0872192	52.4800148	1	NA	NA	NA	boat	2010	FALSE	TRUE
BCCSN	FW	2015-08-15	-130.0556333	52.99081667	1	NA	NA	NA	boat	2015	FALSE	TRUE
BCCSN	FW	2010-07-15	-130.0463104	52.4333992	1	NA	NA	NA	boat	2010	FALSE	TRUE
BCCSN	FW	2002-10-15	-130.02	53.04166667	2	NA	NA	NA	boat	2002	FALSE	TRUE
BCCSN	FW	2015-08-15	-130.01	53	1	NA	NA	NA	boat	2015	FALSE	TRUE
BCCSN	FW	2006-07-15	-130	52.51666667	1	NA	NA	NA	boat	2006	FALSE	TRUE
BCCSN	FW	2009-07-15	-129.9968719	53.00652695	1	NA	NA	NA	boat	2009	FALSE	TRUE
BCCSN	FW	2009-07-15	-129.9839783	53.00671387	1	NA	NA	NA	boat	2009	FALSE	TRUE
BCCSN	FW	2005-05-15	-129.9666667	52.4	4	NA	NA	NA	boat	2005	FALSE	TRUE
BCCSN	FW	2015-07-15	-129.9516667	52.54666667	2	NA	NA	NA	boat	2015	FALSE	TRUE
BCCSN	FW	2007-06-15	-129.9333333	52.53333333	1	NA	NA	NA	boat	2007	FALSE	TRUE
BCCSN	FW	2019-08-15	-129.9278	52.6149	2	NA	NA	NA	boat	2019	FALSE	TRUE
BCCSN	FW	2002-10-15	-129.9133333	53.01866667	6	NA	NA	NA	boat	2002	FALSE	TRUE
BCCSN	FW	2002-10-15	-129.91285	53.01965	4	NA	NA	NA	boat	2002	FALSE	TRUE
BCCSN	FW	2015-07-15	-129.9103333	52.64916667	NA	NA	NA	NA	boat	2015	FALSE	TRUE
BCCSN	FW	2009-07-15	-129.907196	53.00567245	2	NA	NA	NA	boat	2009	FALSE	TRUE
BCCSN	FW	2018-11-15	-129.8981667	52.65516667	2	NA	NA	NA	boat	2018	FALSE	TRUE
BCCSN	FW	2008-10-15	-129.89785	53.10955	1	NA	NA	NA	boat	2008	FALSE	TRUE
BCCSN	FW	2002-10-15	-129.869	53.02666667	5	NA	NA	NA	boat	2002	FALSE	TRUE
BCCSN	FW	2009-08-15	-129.8593292	52.97550583	2	NA	NA	NA	boat	2009	FALSE	TRUE
BCCSN	FW	2013-07-15	-129.8516667	52.82166667	2	NA	NA	NA	boat	2013	FALSE	TRUE
BCCSN	FW	2006-05-15	-129.7998199	52.45856857	1	NA	NA	NA	boat	2006	FALSE	TRUE
BCCSN	FW	2006-05-15	-129.7939148	52.46521759	1	NA	NA	NA	boat	2006	FALSE	TRUE
BCCSN	FW	2002-10-15	-129.7698	53.0907	7	NA	NA	NA	boat	2002	FALSE	TRUE
BCCSN	FW	2006-05-15	-129.7569733	52.50026703	1	NA	NA	NA	boat	2006	FALSE	TRUE
BCCSN	FW	2020-04-15	-129.7091	53.0386	3	NA	NA	NA	boat	2020	FALSE	TRUE
BCCSN	FW	2010-07-15	-129.6973267	52.64697266	1	NA	NA	NA	boat	2010	FALSE	TRUE
BCCSN	FW	2018-03-15	-129.6708333	52.582	1	NA	NA	NA	boat	2018	FALSE	TRUE
BCCSN	FW	2003-04-15	-129.6395	52.54866667	4	NA	NA	NA	boat	2003	FALSE	TRUE
BCCSN	FW	2016-08-15	-129.6147333	53.19773333	2	NA	NA	NA	boat	2016	TRUE	TRUE
BCCSN	FW	2016-08-15	-129.6114	53.19111667	2	NA	NA	NA	boat	2016	TRUE	TRUE
BCCSN	FW	2017-08-15	-129.60415	53.18323333	2	NA	NA	NA	boat	2017	TRUE	TRUE
BCCSN	FW	2016-08-15	-129.5678167	53.16091667	2	NA	NA	NA	boat	2016	TRUE	TRUE
BCCSN	FW	2019-07-15	-129.5481	53.1975	1	NA	NA	NA	boat	2019	TRUE	TRUE
BCCSN	FW	2018-09-15	-129.5333333	53.2	2	NA	NA	NA	boat	2018	TRUE	TRUE
BCCSN	FW	2007-08-15	-129.5266667	52.88333333	2	NA	NA	NA	boat	2007	FALSE	TRUE
BCCSN	FW	2017-07-15	-129.5141167	52.94623333	1	NA	NA	NA	boat	2017	TRUE	TRUE
BCCSN	FW	2012-08-15	-129.5115833	53.47728333	2	NA	NA	NA	boat	2012	FALSE	TRUE
BCCSN	FW	2015-01-15	-129.495	53.025	1	NA	NA	NA	boat	2015	TRUE	TRUE
BCCSN	FW	2019-08-15	-129.4721	53.2072	2	NA	NA	NA	boat	2019	TRUE	TRUE
BCCSN	FW	2018-09-15	-129.4676667	53.16938333	2	NA	NA	NA	boat	2018	TRUE	TRUE
BCCSN	FW	2015-11-15	-129.4530667	52.90831667	1	NA	NA	NA	boat	2015	TRUE	TRUE
BCCSN	FW	2017-10-15	-129.4483333	53.186	1	NA	NA	NA	boat	2017	TRUE	TRUE
BCCSN	FW	2016-08-15	-129.44	53.16666667	5	NA	NA	NA	boat	2016	TRUE	TRUE
BCCSN	FW	2013-10-15	-129.4299	52.8242	1	NA	NA	NA	boat	2013	FALSE	TRUE
BCCSN	FW	2010-08-15	-129.4233333	53.18833333	4	NA	NA	NA	boat	2010	TRUE	TRUE
BCCSN	FW	2017-09-15	-129.42	53.27333333	12	NA	NA	NA	boat	2017	TRUE	TRUE
BCCSN	FW	2013-08-15	-129.413	53.184	2	NA	NA	NA	boat	2013	TRUE	TRUE
BCCSN	FW	2019-08-15	-129.407	53.2225	2	NA	NA	NA	boat	2019	TRUE	TRUE
BCCSN	FW	2008-07-15	-129.4066667	52.85833333	4	NA	NA	NA	boat	2008	TRUE	TRUE
BCCSN	FW	2008-07-15	-129.4066667	52.89	2	NA	NA	NA	boat	2008	TRUE	TRUE
BCCSN	FW	2016-10-15	-129.405	53.16833333	3	NA	NA	NA	boat	2016	TRUE	TRUE
BCCSN	FW	2013-07-15	-129.40245	53.18203333	2	NA	NA	NA	boat	2013	TRUE	TRUE
BCCSN	FW	2018-09-15	-129.4016667	53.2195	1	NA	NA	NA	boat	2018	TRUE	TRUE
BCCSN	FW	2019-06-15	-129.3987	53.1651	1	NA	NA	NA	boat	2019	TRUE	TRUE
BCCSN	FW	2019-09-15	-129.3853333	53.14166667	5	NA	NA	NA	boat	2019	TRUE	TRUE
BCCSN	FW	2010-08-15	-129.385	53.13	4	NA	NA	NA	boat	2010	TRUE	TRUE
BCCSN	FW	2016-09-15	-129.3833333	53.25233333	3	NA	NA	NA	boat	2016	TRUE	TRUE
BCCSN	FW	2019-09-15	-129.3773333	53.1235	2	NA	NA	NA	boat	2019	TRUE	TRUE
BCCSN	FW	2010-08-15	-129.3766667	53.165	4	NA	NA	NA	boat	2010	TRUE	TRUE
BCCSN	FW	2010-08-15	-129.3716667	53.11333333	2	NA	NA	NA	boat	2010	TRUE	TRUE
BCCSN	FW	2010-08-15	-129.37	53.115	4	NA	NA	NA	boat	2010	TRUE	TRUE
BCCSN	FW	2002-07-15	-129.3691833	53.13076667	1	NA	NA	NA	boat	2002	TRUE	TRUE
BCCSN	FW	2019-09-15	-129.3676667	53.11833333	7	NA	NA	NA	boat	2019	TRUE	TRUE
BCCSN	FW	2018-09-15	-129.3675667	53.19608333	8	NA	NA	NA	boat	2018	TRUE	TRUE
BCCSN	FW	2017-08-15	-129.3668333	53.20498333	2	NA	NA	NA	boat	2017	TRUE	TRUE
BCCSN	FW	2017-09-15	-129.3648333	53.12016667	3	NA	NA	NA	boat	2017	TRUE	TRUE
BCCSN	FW	2010-08-15	-129.3616667	53.135	1	NA	NA	NA	boat	2010	TRUE	TRUE
BCCSN	FW	2014-09-15	-129.3533333	53.12483333	2	NA	NA	NA	boat	2014	TRUE	TRUE
BCCSN	FW	2016-09-15	-129.345	53.12666667	3	NA	NA	NA	boat	2016	TRUE	TRUE
BCCSN	FW	2014-09-15	-129.3433333	52.87133333	4	NA	NA	NA	boat	2014	TRUE	TRUE
BCCSN	FW	2008-07-15	-129.3433333	52.87833333	1	NA	NA	NA	boat	2008	TRUE	TRUE
BCCSN	FW	2016-08-15	-129.33785	53.2943	2	NA	NA	NA	boat	2016	TRUE	TRUE
BCCSN	FW	2017-09-15	-129.3313333	53.29	1	NA	NA	NA	boat	2017	TRUE	TRUE
BCCSN	FW	2008-07-15	-129.33	52.85833333	1	NA	NA	NA	boat	2008	TRUE	TRUE
BCCSN	FW	2013-09-15	-129.3213667	53.05548333	2	NA	NA	NA	boat	2013	TRUE	TRUE
BCCSN	FW	2019-08-15	-129.3208	52.9507	1	NA	NA	NA	boat	2019	TRUE	TRUE
BCCSN	FW	2004-08-15	-129.315	52.94666667	2	NA	NA	NA	boat	2004	TRUE	TRUE
BCCSN	FW	2014-04-15	-129.315	53.07333333	1	NA	NA	NA	boat	2014	TRUE	TRUE
BCCSN	FW	2016-09-15	-129.3133333	53.05833333	10	NA	NA	NA	boat	2016	TRUE	TRUE
BCCSN	FW	2009-07-15	-129.3108368	53.07502365	2	NA	NA	NA	boat	2009	TRUE	TRUE
BCCSN	FW	2013-07-15	-129.3066667	53.02913333	5	NA	NA	NA	boat	2013	TRUE	TRUE
BCCSN	FW	2009-07-15	-129.3030396	53.06746292	1	NA	NA	NA	boat	2009	TRUE	TRUE
BCCSN	FW	2016-08-15	-129.3016667	52.84833333	4	NA	NA	NA	boat	2016	TRUE	TRUE
BCCSN	FW	2008-06-15	-129.3	52.82833333	1	NA	NA	NA	boat	2008	TRUE	TRUE
BCCSN	FW	2018-09-15	-129.3	53.06666667	2	NA	NA	NA	boat	2018	TRUE	TRUE
BCCSN	FW	2016-09-15	-129.2993333	52.83	1	NA	NA	NA	boat	2016	TRUE	TRUE
BCCSN	FW	2007-07-15	-129.2983333	52.85166667	3	NA	NA	NA	boat	2007	TRUE	TRUE
BCCSN	FW	2018-08-15	-129.2968333	52.82516667	2	NA	NA	NA	boat	2018	TRUE	TRUE
BCCSN	FW	2018-08-15	-129.2966667	53.07516667	2	NA	NA	NA	boat	2018	TRUE	TRUE
BCCSN	FW	2016-09-15	-129.2933333	52.855	5	NA	NA	NA	boat	2016	TRUE	TRUE
BCCSN	FW	2017-07-15	-129.2919	52.95666667	1	NA	NA	NA	boat	2017	TRUE	TRUE
BCCSN	FW	2012-09-15	-129.29	52.86	2	NA	NA	NA	boat	2012	TRUE	TRUE
BCCSN	FW	2012-09-15	-129.29	52.86	2	NA	NA	NA	boat	2012	TRUE	TRUE
BCCSN	FW	2019-08-15	-129.2876667	53.0005	3	NA	NA	NA	boat	2019	TRUE	TRUE
BCCSN	FW	2005-09-15	-129.2833333	53.02266667	2	NA	NA	NA	boat	2005	TRUE	TRUE
BCCSN	FW	2016-09-15	-129.2783333	53.30083333	3	NA	NA	NA	boat	2016	TRUE	TRUE
BCCSN	FW	2015-08-15	-129.2766333	53.27046667	3	NA	NA	NA	boat	2015	TRUE	TRUE
BCCSN	FW	2009-07-15	-129.2729645	52.91130447	1	NA	NA	NA	boat	2009	TRUE	TRUE
BCCSN	FW	2009-08-15	-129.2669983	53.03897476	1	NA	NA	NA	boat	2009	TRUE	TRUE
BCCSN	FW	2013-05-15	-129.2653667	52.86663333	2	NA	NA	NA	boat	2013	TRUE	TRUE
BCCSN	FW	2013-06-15	-129.265	52.97	6	NA	NA	NA	boat	2013	TRUE	TRUE
BCCSN	FW	2018-09-15	-129.2645	52.97433333	1	NA	NA	NA	boat	2018	TRUE	TRUE
BCCSN	FW	2009-07-15	-129.2642212	52.99969101	2	NA	NA	NA	boat	2009	TRUE	TRUE
BCCSN	FW	2019-10-15	-129.2633333	52.97666667	1	NA	NA	NA	boat	2019	TRUE	TRUE
BCCSN	FW	2009-07-15	-129.2615509	53.00259781	1	NA	NA	NA	boat	2009	TRUE	TRUE
BCCSN	FW	2009-08-15	-129.2610474	53.01128769	2	NA	NA	NA	boat	2009	TRUE	TRUE
BCCSN	FW	2014-08-15	-129.26015	53.0032	NA	NA	NA	NA	boat	2014	TRUE	TRUE
BCCSN	FW	2017-10-15	-129.257	52.87966667	5	NA	NA	NA	boat	2017	TRUE	TRUE
BCCSN	FW	2009-07-15	-129.2550659	52.96472931	1	NA	NA	NA	boat	2009	TRUE	TRUE
BCCSN	FW	2014-09-15	-129.2544333	53.0073	2	NA	NA	NA	boat	2014	TRUE	TRUE
BCCSN	FW	2013-07-15	-129.2541667	52.93283333	6	NA	NA	NA	boat	2013	TRUE	TRUE
BCCSN	FW	2013-07-15	-129.2541667	52.93283333	6	NA	NA	NA	boat	2013	TRUE	TRUE
BCCSN	FW	2009-07-15	-129.2504425	52.98775864	4	NA	NA	NA	boat	2009	TRUE	TRUE
BCCSN	FW	2009-07-15	-129.2502899	52.98225784	3	NA	NA	NA	boat	2009	TRUE	TRUE
BCCSN	FW	2019-09-15	-129.2483333	52.96	6	NA	NA	NA	boat	2019	TRUE	TRUE
BCCSN	FW	2015-08-15	-129.2459833	52.97051667	2	NA	NA	NA	boat	2015	TRUE	TRUE
BCCSN	FW	2019-08-15	-129.245	52.87833333	3	NA	NA	NA	boat	2019	TRUE	TRUE
BCCSN	FW	2009-07-15	-129.2436371	52.99518967	3	NA	NA	NA	boat	2009	TRUE	TRUE
BCCSN	FW	2013-06-15	-129.2419667	52.99268333	1	NA	NA	NA	boat	2013	TRUE	TRUE
BCCSN	FW	2018-09-15	-129.241	53.00383333	2	NA	NA	NA	boat	2018	TRUE	TRUE
BCCSN	FW	2018-09-15	-129.225	53.07666667	1	NA	NA	NA	boat	2018	TRUE	TRUE
BCCSN	FW	2011-09-15	-129.2233333	53.00166667	2	NA	NA	NA	boat	2011	TRUE	TRUE
BCCSN	FW	2002-11-15	-129.2216667	53.07916667	2	NA	NA	NA	boat	2002	TRUE	TRUE
BCCSN	FW	2019-05-15	-129.2198	53.3398	3	NA	NA	NA	boat	2019	TRUE	TRUE
BCCSN	FW	2009-08-15	-129.2171667	52.89266667	1	NA	NA	NA	boat	2009	TRUE	TRUE
BCCSN	FW	2011-09-15	-129.2166667	52.85983333	NA	NA	NA	NA	boat	2011	TRUE	TRUE
BCCSN	FW	2014-09-15	-129.2155	52.86116667	1	NA	NA	NA	boat	2014	TRUE	TRUE
BCCSN	FW	2015-08-15	-129.2141833	53.0794	3	NA	NA	NA	boat	2015	TRUE	TRUE
BCCSN	FW	1994-08-15	-129.2068167	52.59233333	1	NA	NA	NA	boat	1994	FALSE	TRUE
BCCSN	FW	2016-09-15	-129.2062	52.8069	3	NA	NA	NA	boat	2016	TRUE	TRUE
BCCSN	FW	2006-05-15	-129.2061462	52.43127441	1	NA	NA	NA	boat	2006	FALSE	TRUE
BCCSN	FW	2006-05-15	-129.2059937	52.43368149	5	NA	NA	NA	boat	2006	FALSE	TRUE
BCCSN	FW	2009-10-15	-129.2035167	53.51328333	1	NA	NA	NA	boat	2009	TRUE	TRUE
BCCSN	FW	2009-09-15	-129.1951167	53.06578333	5	NA	NA	NA	boat	2009	TRUE	TRUE
BCCSN	FW	2016-10-15	-129.1919333	52.83415	2	NA	NA	NA	boat	2016	TRUE	TRUE
BCCSN	FW	2018-08-15	-129.1915	53.02816667	1	NA	NA	NA	boat	2018	TRUE	TRUE
BCCSN	FW	2014-09-15	-129.19	53.07033333	2	NA	NA	NA	boat	2014	TRUE	TRUE
BCCSN	FW	2009-08-15	-129.1881409	52.84644318	2	NA	NA	NA	boat	2009	TRUE	TRUE
BCCSN	FW	2017-10-15	-129.1877	52.901	12	NA	NA	NA	boat	2017	TRUE	TRUE
BCCSN	FW	2019-09-15	-129.1870167	53.05563333	2	NA	NA	NA	boat	2019	TRUE	TRUE
BCCSN	FW	2010-09-15	-129.1866667	53.32333333	1	NA	NA	NA	boat	2010	TRUE	TRUE
BCCSN	FW	2009-08-15	-129.1863251	52.84284592	2	NA	NA	NA	boat	2009	TRUE	TRUE
BCCSN	FW	2019-08-15	-129.1848	53.3041	3	NA	NA	NA	boat	2019	TRUE	TRUE
BCCSN	FW	2019-09-15	-129.1843333	53.0735	1	NA	NA	NA	boat	2019	TRUE	TRUE
BCCSN	FW	2016-07-15	-129.17945	53.07405	3	NA	NA	NA	boat	2016	TRUE	TRUE
BCCSN	FW	2007-10-15	-129.1781158	52.50038147	1	NA	NA	NA	boat	2007	FALSE	TRUE
BCCSN	FW	2018-03-15	-129.177	52.49016667	2	NA	NA	NA	boat	2018	FALSE	TRUE
BCCSN	FW	2018-09-15	-129.1766667	53.35833333	1	NA	NA	NA	boat	2018	TRUE	TRUE
BCCSN	FW	2018-07-15	-129.1733333	53.345	1	NA	NA	NA	boat	2018	TRUE	TRUE
BCCSN	FW	2012-04-15	-129.1726667	53.325	1	NA	NA	NA	boat	2012	TRUE	TRUE
BCCSN	FW	2006-08-15	-129.165	52.45	2	NA	NA	NA	boat	2006	FALSE	TRUE
BCCSN	FW	2018-08-15	-129.1586667	53.0775	1	NA	NA	NA	boat	2018	TRUE	TRUE
BCCSN	FW	2019-09-15	-129.1455	53.3601	1	NA	NA	NA	boat	2019	TRUE	TRUE
BCCSN	FW	2007-08-15	-129.1416667	53.25116667	1	NA	NA	NA	boat	2007	TRUE	TRUE
BCCSN	FW	2016-09-15	-129.14	53.09	3	NA	NA	NA	boat	2016	TRUE	TRUE
BCCSN	FW	2009-07-15	-129.1366667	52.42166667	1	NA	NA	NA	boat	2009	FALSE	TRUE
BCCSN	FW	2016-08-15	-129.1233333	53.08666667	2	NA	NA	NA	boat	2016	TRUE	FALSE
BCCSN	FW	2018-08-15	-129.1121667	53.10173333	1	NA	NA	NA	boat	2018	TRUE	TRUE
BCCSN	FW	2018-09-15	-129.1106	53.1602	2	NA	NA	NA	boat	2018	TRUE	TRUE
BCCSN	FW	2018-09-15	-129.11	53.11333333	2	NA	NA	NA	boat	2018	TRUE	TRUE
BCCSN	FW	2019-08-15	-129.1098333	53.12366667	1	NA	NA	NA	boat	2019	TRUE	TRUE
BCCSN	FW	2019-09-15	-129.103	53.16266667	2	NA	NA	NA	boat	2019	TRUE	TRUE
BCCSN	FW	2019-09-15	-129.0823	53.4415	3	NA	NA	NA	boat	2019	TRUE	TRUE
BCCSN	FW	2004-09-15	-129.0037667	52.46513333	1	NA	NA	NA	boat	2004	FALSE	TRUE
BCCSN	FW	2015-03-15	-128.9168333	52.40666667	1	NA	NA	NA	boat	2015	FALSE	TRUE
BCCSN	FW	2011-09-15	-128.8843333	53.30128333	1	NA	NA	NA	boat	2011	TRUE	FALSE
BCCSN	FW	2003-08-15	-128.4666667	52.55	NA	NA	NA	NA	boat	2003	FALSE	TRUE
BCCSN	FW	2009-03-15	-128.4603833	52.4468	1	NA	NA	NA	boat	2009	FALSE	TRUE
BCCSN	FW	2004-08-15	-128.373	53.485	2	NA	NA	NA	boat	2004	TRUE	TRUE
Wall	FW	2019-06-15	-129.410113512758	52.873852958416	1	Active	-1	09:05:01	land	2019	TRUE	TRUE
Wall	FW	2019-06-16	-129.360158407716	52.9034531213831	1	Active	-1	09:10:19	land	2019	TRUE	TRUE
Wall	FW	2019-07-07	-129.35652016421	52.8688251481593	1	Resting	-1	17:16:31	land	2019	TRUE	TRUE
Wall	FW	2019-07-10	-129.347573300747	52.862645441027	1	Travel-W	-1	16:13:23	land	2019	TRUE	TRUE
Wall	FW	2019-07-11	-129.361543137215	52.8664983516973	2	Active	-1	10:05:57	land	2019	TRUE	TRUE
Wall	FW	2019-07-12	-129.378000075008	52.8626941267414	1	Active	-1	12:07:51	land	2019	TRUE	TRUE
Wall	FW	2019-07-13	-129.356914693481	52.8799329452489	1	Active	-1	14:16:57	land	2019	TRUE	TRUE
Wall	FW	2019-07-15	-129.344559088006	52.8600789702118	2	Active	-1	08:21:58	land	2019	TRUE	TRUE
Wall	FW	2019-07-15	-129.345845901503	52.8622516725797	1	Active	-1	11:17:03	land	2019	TRUE	TRUE
Wall	FW	2019-07-15	-129.406202185516	52.8744151039308	1	Active	-1	19:15:46	land	2019	TRUE	TRUE
Wall	FW	2019-07-15	-129.414483603417	52.874810913241	1	Active	-1	19:16:24	land	2019	TRUE	TRUE
Wall	FW	2019-07-16	-129.357459093931	52.8766299830045	2	Travel-E	-1	06:26:45	land	2019	TRUE	TRUE
Wall	FW	2019-07-16	-129.365132137228	52.874235927637	2	Active	-1	07:13:35	land	2019	TRUE	TRUE
Wall	FW	2019-07-16	-129.374294881153	52.864745882373	5	Active	-1	08:22:53	land	2019	TRUE	TRUE
Wall	FW	2019-07-16	-129.345574557276	52.8610182378163	2	Active	-1	09:17:31	land	2019	TRUE	TRUE
Wall	FW	2019-07-16	-129.346347560447	52.8601464597813	1	Active	-1	09:20:10	land	2019	TRUE	TRUE
Wall	FW	2019-07-16	-129.345169197817	52.871571128458	3	Active	-1	10:17:45	land	2019	TRUE	TRUE
Wall	FW	2019-07-16	-129.339264862534	52.8606323010167	2	Active	-1	12:04:28	land	2019	TRUE	TRUE
Wall	FW	2019-07-16	-129.345145921962	52.8601099767243	3	Active	-1	12:05:13	land	2019	TRUE	TRUE
Wall	FW	2019-07-17	-129.347726570444	52.8620662577123	2	Active	-1	17:11:57	land	2019	TRUE	TRUE
Wall	FW	2019-07-17	-129.344501814759	52.8608783438827	1	Active	-1	18:02:04	land	2019	TRUE	TRUE
Wall	FW	2019-07-17	-129.375507544287	52.8802591643895	1	Active	-1	19:18:38	land	2019	TRUE	TRUE
Wall	FW	2019-07-17	-129.346131948748	52.869550974254	3	Travel-W	-1	20:01:37	land	2019	TRUE	TRUE
Wall	FW	2019-07-17	-129.348583068429	52.8675842981327	2	Active	-1	21:07:46	land	2019	TRUE	TRUE
Wall	FW	2019-07-18	-129.352406453717	52.862777198059	2	Active	-1	06:15:46	land	2019	TRUE	TRUE
Wall	FW	2019-07-18	-129.358103002077	52.8633713576963	5	Active	-1	06:22:53	land	2019	TRUE	TRUE
Wall	FW	2019-07-18	-129.350868715463	52.8586857958935	6	Travel-W	-1	06:58:06	land	2019	TRUE	FALSE
Wall	FW	2019-07-18	-129.355739636626	52.8594988875962	2	Active	-1	07:06:22	land	2019	TRUE	TRUE
Wall	FW	2019-07-18	-129.353338792959	52.8588267715119	2	Active	-1	07:59:32	land	2019	TRUE	TRUE
Wall	FW	2019-07-18	-129.364835904085	52.8815688158859	1	Active	-1	20:10:50	land	2019	TRUE	TRUE
Wall	FW	2019-07-19	-129.37930450861	52.8920638914267	1	Active	-1	08:19:07	land	2019	TRUE	TRUE
Wall	FW	2019-07-20	-129.351892465598	52.8635043353938	2	Active	-1	06:13:10	land	2019	TRUE	TRUE
Wall	FW	2019-07-20	-129.354407042475	52.8676330712496	1	Active	-1	06:17:00	land	2019	TRUE	TRUE
Wall	FW	2019-07-20	-129.34820631992	52.8845412984771	3	Active	-1	06:20:28	land	2019	TRUE	TRUE
Wall	FW	2019-07-20	-129.352633727873	52.9044356037794	2	Active	-1	07:05:32	land	2019	TRUE	TRUE
Wall	FW	2019-07-20	-129.359656696044	52.8782759346558	5	Active	-1	09:15:49	land	2019	TRUE	TRUE
Wall	FW	2019-07-20	-129.372608945083	52.8747470528336	1	Active	-1	09:20:43	land	2019	TRUE	TRUE
Wall	FW	2019-07-20	-129.342490191478	52.8644296676447	3	Travel-E	-1	10:16:41	land	2019	TRUE	TRUE
Wall	FW	2019-07-20	-129.341165078182	52.8632070870956	3	Active	-1	11:04:41	land	2019	TRUE	TRUE
Wall	FW	2019-07-20	-129.345126434492	52.8647973414756	1	Active	-1	11:06:47	land	2019	TRUE	TRUE
Wall	FW	2019-07-20	-129.36738662471	52.8679056525918	1	Active	-1	11:12:10	land	2019	TRUE	TRUE
Wall	FW	2019-07-20	-129.351368569645	52.863572754365	2	Active	-1	12:09:06	land	2019	TRUE	TRUE
Wall	FW	2019-07-20	-129.377394927152	52.8816167465428	1	Active	-1	12:14:48	land	2019	TRUE	TRUE
Wall	FW	2019-07-20	-129.346483707612	52.8671234743093	1	Active	-1	12:16:43	land	2019	TRUE	TRUE
Wall	FW	2019-07-20	-129.358930885049	52.8659005365668	1	Active	-1	13:17:45	land	2019	TRUE	TRUE
Wall	FW	2019-07-22	-129.37314261167	52.8651376651128	3	Active	-1	06:13:25	land	2019	TRUE	TRUE
Wall	FW	2019-07-22	-129.33282934863	52.8873699808733	1	Active	-1	10:18:55	land	2019	TRUE	TRUE
Wall	FW	2019-07-22	-129.394320203796	52.8635717040375	1	Active	-1	11:01:26	land	2019	TRUE	TRUE
Wall	FW	2019-07-22	-129.34474217278	52.8646847223467	3	Active	-1	17:25:30	land	2019	TRUE	TRUE
Wall	FW	2019-07-23	-129.34928795967	52.8662321586993	2	Active	-1	08:18:34	land	2019	TRUE	TRUE
Wall	FW	2019-07-23	-129.379073742552	52.8991908785921	6	Active	-1	09:08:27	land	2019	TRUE	TRUE
Wall	FW	2019-07-23	-129.391109020466	52.8515470356096	2	Travel-S	-1	10:11:32	land	2019	TRUE	TRUE
Wall	FW	2019-07-24	-129.392709879513	52.8799331568628	1	Active	-1	06:15:48	land	2019	TRUE	TRUE
Wall	FW	2019-07-24	-129.369297956918	52.8820112571656	1	Active	-1	07:08:44	land	2019	TRUE	TRUE
Wall	FW	2019-07-24	-129.353176588647	52.8598702034519	1	Active	-1	10:06:13	land	2019	TRUE	TRUE
Wall	FW	2019-07-24	-129.351294933864	52.8587332229427	1	Active	-1	11:05:21	land	2019	TRUE	FALSE
Wall	FW	2019-07-24	-129.401406856496	52.8531797250887	1	Active	-1	11:09:40	land	2019	TRUE	TRUE
Wall	FW	2019-07-24	-129.387050712512	52.8558928727384	1	Active	-1	11:10:35	land	2019	TRUE	TRUE
Wall	FW	2019-07-25	-129.354492276237	52.8609304058295	2	Active	-1	11:06:37	land	2019	TRUE	TRUE
Wall	FW	2019-07-26	-129.348372814165	52.8644018475636	1	Active	-1	09:02:53	land	2019	TRUE	TRUE
Wall	FW	2019-07-26	-129.345103737553	52.8645626912134	1	Active	-1	09:15:18	land	2019	TRUE	TRUE
Wall	FW	2019-07-26	-129.349679387662	52.8608096213525	1	Active	-1	10:00:15	land	2019	TRUE	TRUE
Wall	FW	2019-07-26	-129.34840788923	52.8624842952214	2	Active	-1	10:06:38	land	2019	TRUE	TRUE
Wall	FW	2019-07-26	-129.355888668763	52.861853644208	1	Travel-E	-1	13:07:51	land	2019	TRUE	TRUE
Wall	FW	2019-07-26	-129.357663695492	52.8760956028914	1	Active	-1	15:09:05	land	2019	TRUE	TRUE
Wall	FW	2019-07-26	-129.350222837159	52.8629573715018	1	Active	-1	17:13:58	land	2019	TRUE	TRUE
Wall	FW	2019-07-26	-129.365515119355	52.8683049420544	1	Active	-1	18:05:35	land	2019	TRUE	TRUE
Wall	FW	2019-07-26	-129.345303434535	52.8627128040667	3	Travel-E	-1	18:10:55	land	2019	TRUE	TRUE
Wall	FW	2019-07-26	-129.371313277081	52.8717503509862	1	Active	-1	18:15:51	land	2019	TRUE	TRUE
Wall	FW	2019-07-26	-129.353763830662	52.8686040542803	2	Active	-1	20:08:37	land	2019	TRUE	TRUE
Wall	FW	2019-07-27	-129.348109890135	52.8611216997841	1	Active	-1	06:07:32	land	2019	TRUE	TRUE
Wall	FW	2019-07-27	-129.345547125327	52.8615151493264	1	Active	-1	06:17:39	land	2019	TRUE	TRUE
Wall	FW	2019-07-27	-129.346155595712	52.8610773408727	1	Active	-1	07:09:32	land	2019	TRUE	TRUE
Wall	FW	2019-07-27	-129.347409352696	52.8602784400467	2	Active	-1	10:07:35	land	2019	TRUE	TRUE
Wall	FW	2019-08-15	-129.350720664	52.8608955927712	3	Active	-1	06:04:26	land	2019	TRUE	TRUE
Wall	FW	2019-08-15	-129.351569000101	52.8615283139252	4	Active	-1	06:05:56	land	2019	TRUE	TRUE
Wall	FW	2019-08-15	-129.350785880171	52.8591423452414	3	Feeding	-1	07:04:47	land	2019	TRUE	TRUE
Wall	FW	2019-08-15	-129.35123619888	52.8587003741319	1	Active	-1	07:05:30	land	2019	TRUE	FALSE
Wall	FW	2019-08-15	-129.350054556742	52.8588157896496	2	Feeding	-1	07:09:34	land	2019	TRUE	FALSE
Wall	FW	2019-08-15	-129.350284357212	52.8581065197448	3	Active	-1	09:58:10	land	2019	TRUE	FALSE
Wall	FW	2019-08-15	-129.351126105213	52.8592254066734	2	Active	-1	09:59:59	land	2019	TRUE	TRUE
Wall	FW	2019-08-15	-129.352746487071	52.8604988211153	2	Active	-1	13:14:05	land	2019	TRUE	TRUE
Wall	FW	2019-08-15	-129.351819027759	52.860569724177	1	Travel-N	-1	14:12:28	land	2019	TRUE	TRUE
Wall	FW	2019-08-15	-129.362082260411	52.867496733795	1	Active	-1	15:08:25	land	2019	TRUE	TRUE
Wall	FW	2019-08-15	-129.351034294606	52.8587765533436	1	Active	-1	17:05:20	land	2019	TRUE	FALSE
Wall	FW	2019-08-15	-129.370378141589	52.8694247724795	1	Active	-1	17:08:23	land	2019	TRUE	TRUE
Wall	FW	2019-08-15	-129.380190669857	52.8697320934391	1	Active	-1	20:08:50	land	2019	TRUE	TRUE
Wall	FW	2019-08-16	-129.362534589543	52.8573338321629	6	Active	-1	07:02:12	land	2019	TRUE	TRUE
Wall	FW	2019-08-16	-129.350806215988	52.8590928540058	2	Active	-1	08:01:53	land	2019	TRUE	TRUE
Wall	FW	2019-08-16	-129.360379142877	52.8651590652133	1	Active	-1	12:03:43	land	2019	TRUE	TRUE
Wall	FW	2019-08-16	-129.375462963435	52.870656387858	1	Active	-1	18:12:26	land	2019	TRUE	TRUE
Wall	FW	2019-08-17	-129.34885152437	52.8613665230351	1	Travel-E	-1	08:26:04	land	2019	TRUE	TRUE
Wall	FW	2019-08-17	-129.372804750294	52.8639165621599	3	Active	-1	14:02:40	land	2019	TRUE	TRUE
Wall	FW	2019-08-17	-129.347039971648	52.8601245552753	1	Active	-1	16:05:38	land	2019	TRUE	TRUE
Wall	FW	2019-08-17	-129.344313023523	52.8625727940057	1	Active	-1	19:04:44	land	2019	TRUE	TRUE
Wall	FW	2019-08-20	-129.323700561488	52.852467369973	1	Travel-E	-1	11:12:30	land	2019	TRUE	TRUE
Wall	FW	2019-08-20	-129.360203012883	52.8580542562687	1	Active	-1	13:57:44	land	2019	TRUE	TRUE
Wall	FW	2019-08-20	-129.358971467666	52.8595034965101	1	Active	-1	14:01:16	land	2019	TRUE	TRUE
Wall	FW	2019-08-21	-129.321214012829	52.8720663837651	1	Active	-1	11:05:55	land	2019	TRUE	TRUE
Wall	FW	2019-08-21	-129.346398205217	52.8616771622335	1	Active	-1	11:16:09	land	2019	TRUE	TRUE
Wall	FW	2019-08-21	-129.348128948061	52.8617548141416	1	Travel-W	-1	12:58:03	land	2019	TRUE	TRUE
Wall	FW	2019-08-21	-129.347082116003	52.8629938351741	1	Travel-W	-1	12:59:11	land	2019	TRUE	TRUE
Wall	FW	2019-08-21	-129.346166864117	52.8607853823949	1	Travel-E	-1	13:05:21	land	2019	TRUE	TRUE
Wall	FW	2019-08-21	-129.31320148762	52.8571947150342	1	Active	-1	13:08:34	land	2019	TRUE	TRUE
Wall	FW	2019-08-21	-129.358955784111	52.8749421024783	1	Active	-1	14:00:44	land	2019	TRUE	TRUE
Wall	FW	2019-08-21	-129.356746356535	52.8627128542788	1	Active	-1	14:13:45	land	2019	TRUE	TRUE
Wall	FW	2019-08-21	-129.348012528641	52.861864953782	3	Active	-1	14:14:42	land	2019	TRUE	TRUE
Wall	FW	2019-08-21	-129.34702800428	52.860781354824	2	Active	-1	15:09:53	land	2019	TRUE	TRUE
Wall	FW	2019-08-21	-129.352272863507	52.8617736424641	1	Active	-1	18:00:05	land	2019	TRUE	TRUE
Wall	FW	2019-08-21	-129.349321569574	52.860622829615	2	Active	-1	19:02:13	land	2019	TRUE	TRUE
Wall	FW	2019-08-21	-129.348021221755	52.8606136152977	1	Active	-1	19:03:09	land	2019	TRUE	TRUE
Wall	FW	2019-08-21	-129.347520558873	52.8608211224971	1	Active	-1	19:03:42	land	2019	TRUE	TRUE
Wall	FW	2019-08-22	-129.351929276507	52.858862901883	1	Active	-1	08:56:48	land	2019	TRUE	TRUE
Wall	FW	2019-08-22	-129.353691203205	52.8587493109181	1	Active	-1	08:57:50	land	2019	TRUE	TRUE
Wall	FW	2019-08-22	-129.415643050684	52.8734584189311	1	Active	-1	12:06:10	land	2019	TRUE	TRUE
Wall	FW	2019-08-24	-129.347821733972	52.8638165315422	1	Active	-1	10:55:32	land	2019	TRUE	TRUE
Wall	FW	2019-08-24	-129.347110416945	52.8645981858092	1	Active	-1	12:00:40	land	2019	TRUE	TRUE
Wall	FW	2019-08-24	-129.355493398049	52.8620596102696	1	Active	-1	14:12:27	land	2019	TRUE	TRUE
Wall	FW	2019-08-24	-129.353333105899	52.8630650101307	4	Active	-1	15:54:56	land	2019	TRUE	TRUE
Wall	FW	2019-08-24	-129.350212438233	52.8646094309778	2	Active	-1	18:59:24	land	2019	TRUE	TRUE
Wall	FW	2019-08-24	-129.355998991898	52.874208041628	2	Active	-1	18:59:31	land	2019	TRUE	TRUE
Wall	FW	2019-08-24	-129.364862816436	52.8674490289883	1	Active	-1	19:03:25	land	2019	TRUE	TRUE
Wall	FW	2019-08-24	-129.364862816436	52.8674490289883	1	Active	-1	19:03:32	land	2019	TRUE	TRUE
Wall	FW	2019-08-24	-129.35032738912	52.8697912602387	4	Active	-1	20:05:03	land	2019	TRUE	TRUE
Wall	FW	2019-09-05	-129.386867845629	52.8580239857788	1	Travel-W	-1	09:00:55	land	2019	TRUE	TRUE
Wall	FW	2019-09-05	-129.353202268473	52.8586484732809	1	Travel-W	-1	13:16:14	land	2019	TRUE	FALSE
Wall	FW	2019-09-08	-129.334008883829	52.8606788200673	1	Travel-S	-1	09:15:19	land	2019	TRUE	TRUE
Wall	FW	2019-09-08	-129.341029126871	52.8593504046426	1	Active	-1	13:56:26	land	2019	TRUE	TRUE
Wall	FW	2019-09-08	-129.344990721175	52.8661863469219	1	Active	-1	14:09:17	land	2019	TRUE	TRUE
whaling	FW	1954-08-02	-129.3333	52.8167	1	NA	male	NA	land	1954	TRUE	FALSE
whaling	FW	1954-08-02	-129.3333	52.8167	1	NA	male	NA	land	1954	TRUE	FALSE
whaling	FW	1954-08-03	-129.3333	52.8167	1	NA	female	NA	land	1954	TRUE	FALSE
whaling	FW	1955-07-24	-129.0667	53	1	NA	male	NA	land	1955	TRUE	FALSE
whaling	FW	1955-07-24	-129.1167	53.2	1	NA	female	NA	land	1955	TRUE	TRUE
whaling	FW	1955-07-24	-129.1167	53.2	1	NA	male	NA	land	1955	TRUE	TRUE
whaling	FW	1955-07-24	-129.1167	53.2	1	NA	female	NA	land	1955	TRUE	TRUE
whaling	FW	1955-07-24	-129.1167	53.2	1	NA	female	NA	land	1955	TRUE	TRUE
whaling	FW	1955-07-15	-129.5	52.6667	1	NA	female	NA	land	1955	FALSE	TRUE
whaling	FW	1955-07-15	-129.5	52.6667	1	NA	male	NA	land	1955	FALSE	TRUE
whaling	FW	1955-07-15	-129.5	52.6667	1	NA	male	NA	land	1955	FALSE	TRUE
whaling	FW	1955-07-31	-129.4667	52.65	1	NA	male	NA	land	1955	FALSE	TRUE
whaling	FW	1955-08-09	-129.5	52.6667	1	NA	female	NA	land	1955	FALSE	TRUE
whaling	FW	1955-08-18	-129.5	52.6667	1	NA	male	NA	land	1955	FALSE	TRUE
whaling	FW	1955-08-26	-129.5	52.6667	1	NA	female	NA	land	1955	FALSE	TRUE
whaling	FW	1956-08-14	-129.1667	53.2	1	NA	female	NA	land	1956	TRUE	TRUE
whaling	FW	1956-08-14	-129.1667	53.2	1	NA	female	NA	land	1956	TRUE	TRUE
whaling	FW	1956-08-14	-129.1667	53.2	1	NA	male	NA	land	1956	TRUE	TRUE
whaling	FW	1956-08-26	-129.75	52.8	1	NA	female	NA	land	1956	FALSE	TRUE
whaling	FW	1956-08-26	-129.75	52.8	1	NA	female	NA	land	1956	FALSE	TRUE
whaling	FW	1956-08-26	-129.75	52.8	1	NA	female	NA	land	1956	FALSE	TRUE
whaling	FW	1956-08-27	-129.75	52.8	1	NA	female	NA	land	1956	FALSE	TRUE
whaling	FW	1956-08-26	-129.75	52.8	1	NA	male	NA	land	1956	FALSE	TRUE
whaling	FW	1957-08-28	-129.4167	52.9167	1	NA	male	NA	land	1957	TRUE	TRUE
whaling	FW	1957-08-21	-129.3333	52.9	1	NA	male	NA	land	1957	TRUE	TRUE
whaling	FW	1957-08-29	-129.25	53.0833	1	NA	female	NA	land	1957	TRUE	TRUE
whaling	FW	1958-09-08	-128.8667	52.5167	1	NA	male	NA	land	1958	FALSE	TRUE
whaling	FW	1958-09-06	-129.2667	53.3333	1	NA	female	NA	land	1958	TRUE	TRUE
whaling	FW	1959-08-26	-129.6667	52.5	1	NA	male	NA	land	1959	FALSE	TRUE
whaling	FW	1959-08-26	-129.2	53.0333	1	NA	male	NA	land	1959	TRUE	TRUE
whaling	FW	1963-07-25	-129.3333	53	1	NA	male	NA	land	1963	TRUE	FALSE
whaling	FW	1963-07-25	-129.3	52.8833	1	NA	male	NA	land	1963	TRUE	TRUE
whaling	FW	1963-07-25	-129.3	52.8833	1	NA	female	NA	land	1963	TRUE	TRUE
whaling	FW	1963-07-26	-129.4167	53.1667	1	NA	male	NA	land	1963	TRUE	TRUE
whaling	FW	1963-07-28	-129.3	52.8833	1	NA	female	NA	land	1963	TRUE	TRUE
whaling	FW	1963-07-28	-129.7167	52.6	1	NA	female	NA	land	1963	FALSE	TRUE
whaling	FW	1963-07-28	-129.0833	52.8667	1	NA	female	NA	land	1963	TRUE	FALSE
whaling	FW	1963-07-30	-129.3	52.8833	1	NA	male	NA	land	1963	TRUE	TRUE
whaling	FW	1963-08-01	-129.9	52.55	1	NA	male	NA	land	1963	FALSE	TRUE
whaling	FW	1963-08-01	-130.2167	52.7167	1	NA	female	NA	land	1963	FALSE	TRUE
whaling	FW	1963-08-01	-129.75	52.9333	1	NA	female	NA	land	1963	FALSE	TRUE
whaling	FW	1963-08-06	-129.3	52.8833	1	NA	female	NA	land	1963	TRUE	TRUE
whaling	FW	1963-08-06	-130.0833	52.9167	1	NA	male	NA	land	1963	FALSE	TRUE
whaling	FW	1963-08-06	-130	52.9167	1	NA	female	NA	land	1963	FALSE	TRUE
whaling	FW	1963-08-06	-129.3	52.8833	1	NA	male	NA	land	1963	TRUE	TRUE
whaling	FW	1963-08-09	-130	52.6667	1	NA	male	NA	land	1963	FALSE	TRUE
whaling	FW	1963-08-09	-130	52.6667	1	NA	male	NA	land	1963	FALSE	TRUE
whaling	FW	1963-08-09	-130.1	52.75	1	NA	male	NA	land	1963	FALSE	TRUE
whaling	FW	1963-08-09	-129.9833	52.7833	1	NA	female	NA	land	1963	FALSE	TRUE
whaling	FW	1963-08-08	-130.4167	53.1167	1	NA	female	NA	land	1963	FALSE	TRUE
whaling	FW	1963-08-12	-130.3667	53.15	1	NA	female	NA	land	1963	FALSE	TRUE
whaling	FW	1963-08-12	-130.3667	53.15	1	NA	male	NA	land	1963	FALSE	TRUE
whaling	FW	1963-08-12	-130	52.6667	1	NA	male	NA	land	1963	FALSE	TRUE
whaling	FW	1963-08-12	-130.1667	52.8333	1	NA	male	NA	land	1963	FALSE	TRUE
whaling	FW	1963-08-12	-130.1667	52.8333	1	NA	male	NA	land	1963	FALSE	TRUE
whaling	FW	1963-08-11	-130.3333	52.95	1	NA	male	NA	land	1963	FALSE	TRUE
whaling	FW	1963-08-23	-129.6333	52.5	1	NA	male	NA	land	1963	FALSE	TRUE
whaling	FW	1963-08-23	-129.3333	52.9167	1	NA	female	NA	land	1963	TRUE	TRUE
whaling	FW	1963-08-23	-129.3333	52.9167	1	NA	female	NA	land	1963	TRUE	TRUE
whaling	FW	1963-08-24	-129.6667	52.6667	1	NA	male	NA	land	1963	FALSE	TRUE
whaling	FW	1963-08-25	-129.3	52.8833	1	NA	male	NA	land	1963	TRUE	TRUE
whaling	FW	1963-08-25	-129.6667	52.8667	1	NA	male	NA	land	1963	FALSE	TRUE
whaling	FW	1963-08-26	-129.5667	52.6667	1	NA	male	NA	land	1963	FALSE	TRUE
whaling	FW	1963-08-26	-129.6333	52.6167	1	NA	male	NA	land	1963	FALSE	TRUE
whaling	FW	1963-09-03	-129.3	52.9167	1	NA	male	NA	land	1963	TRUE	TRUE
whaling	FW	1963-09-03	-129.3	52.9167	1	NA	female	NA	land	1963	TRUE	TRUE
whaling	FW	1963-09-04	-129.3	52.8667	1	NA	male	NA	land	1963	TRUE	TRUE
whaling	FW	1963-09-04	-129.3	52.8667	1	NA	female	NA	land	1963	TRUE	TRUE
whaling	FW	1963-09-16	-129.3	52.8667	1	NA	female	NA	land	1963	TRUE	TRUE
whaling	FW	1963-09-16	-129.2	52.8333	1	NA	male	NA	land	1963	TRUE	TRUE
whaling	FW	1963-09-16	-129.3	52.8667	1	NA	female	NA	land	1963	TRUE	TRUE
whaling	FW	1964-06-09	-129.3833	52.9	1	NA	female	NA	land	1964	TRUE	TRUE
whaling	FW	1964-09-07	-129.4667	52.9333	1	NA	female	NA	land	1964	TRUE	TRUE
whaling	FW	1964-09-18	-129.2	52.9167	1	NA	male	NA	land	1964	TRUE	TRUE
whaling	FW	1964-09-19	-129.25	53	1	NA	male	NA	land	1964	TRUE	TRUE
whaling	FW	1964-09-19	-129.25	53	1	NA	male	NA	land	1964	TRUE	TRUE
whaling	FW	1965-08-18	-129.3333	52.9	1	NA	male	NA	land	1965	TRUE	TRUE
whaling	FW	1965-08-19	-129.4167	52.9	1	NA	female	NA	land	1965	TRUE	TRUE
whaling	FW	1965-08-23	-129.3333	52.9	1	NA	female	NA	land	1965	TRUE	TRUE
whaling	FW	1965-08-26	-129.75	52.6333	1	NA	male	NA	land	1965	FALSE	TRUE
whaling	FW	1965-09-02	-129.2667	52.9	1	NA	female	NA	land	1965	TRUE	TRUE
whaling	FW	1965-09-02	-129.2667	52.9	1	NA	female	NA	land	1965	TRUE	TRUE
whaling	FW	1965-09-02	-129.2667	52.9	1	NA	female	NA	land	1965	TRUE	TRUE
whaling	FW	1965-09-02	-129.2667	52.9	1	NA	male	NA	land	1965	TRUE	TRUE
whaling	FW	1965-09-03	-129.2333	52.9833	1	NA	male	NA	land	1965	TRUE	TRUE
whaling	FW	1965-09-05	-129.4	52.85	1	NA	male	NA	land	1965	TRUE	TRUE
whaling	FW	1965-09-15	-129.25	52.9	1	NA	female	NA	land	1965	TRUE	TRUE
whaling	FW	1966-08-15	-130	53	1	NA	male	NA	land	1966	FALSE	TRUE
whaling	FW	1966-08-19	-129.9167	52.95	1	NA	male	NA	land	1966	FALSE	TRUE
whaling	FW	1966-08-19	-129.9167	52.95	1	NA	male	NA	land	1966	FALSE	TRUE
whaling	FW	1966-08-22	-129.5	52.8833	1	NA	male	NA	land	1966	FALSE	TRUE
whaling	FW	1966-08-27	-129.5	52.8833	1	NA	female	NA	land	1966	FALSE	TRUE
whaling	FW	1966-08-27	-129.5	52.8833	1	NA	male	NA	land	1966	FALSE	TRUE
whaling	FW	1966-08-29	-129.3333	52.9167	1	NA	male	NA	land	1966	TRUE	TRUE
whaling	FW	1966-08-29	-129.3333	52.9167	1	NA	male	NA	land	1966	TRUE	TRUE
whaling	FW	1966-08-29	-130	52.8333	1	NA	male	NA	land	1966	FALSE	TRUE
whaling	FW	1966-08-29	-130	52.8333	1	NA	male	NA	land	1966	FALSE	TRUE
whaling	FW	1966-08-31	-130.1667	53	1	NA	female	NA	land	1966	FALSE	TRUE
whaling	FW	1966-08-31	-130.1667	53	1	NA	male	NA	land	1966	FALSE	TRUE
whaling	FW	1966-09-04	-129.7667	52.5833	1	NA	male	NA	land	1966	FALSE	TRUE
whaling	FW	1927-05-25	-130.1667	52.6667	1	NA	male	NA	land	1927	FALSE	TRUE
whaling	FW	1927-06-05	-129.4167	52.75	1	NA	male	NA	land	1927	FALSE	TRUE
whaling	FW	1927-06-07	-129.5	52.5	1	NA	male	NA	land	1927	FALSE	TRUE
whaling	FW	1927-06-07	-129.9167	52.8333	1	NA	female	NA	land	1927	FALSE	TRUE
whaling	FW	1927-06-14	-130	53	1	NA	male	NA	land	1927	FALSE	TRUE
whaling	FW	1927-06-17	-129.75	52.5	1	NA	male	NA	land	1927	FALSE	TRUE
whaling	FW	1927-06-17	-130.5833	53	1	NA	male	NA	land	1927	FALSE	TRUE
whaling	FW	1927-06-19	-129.6667	52.5	1	NA	male	NA	land	1927	FALSE	TRUE
whaling	FW	1927-06-19	-130.25	52.6667	1	NA	female	NA	land	1927	FALSE	TRUE
whaling	FW	1927-06-27	-130	52.4167	1	NA	male	NA	land	1927	FALSE	TRUE
whaling	FW	1927-06-29	-130.1667	52.5	1	NA	female	NA	land	1927	FALSE	TRUE
whaling	FW	1927-06-29	-130.25	52.6667	1	NA	female	NA	land	1927	FALSE	TRUE
whaling	FW	1927-07-06	-130.3333	52.75	1	NA	male	NA	land	1927	FALSE	TRUE
whaling	FW	1927-07-06	-130.3333	52.75	1	NA	male	NA	land	1927	FALSE	TRUE
whaling	FW	1927-07-10	-129.75	52.4167	1	NA	female	NA	land	1927	FALSE	TRUE
whaling	FW	1965-09-27	-129.2667	52.9333	1	NA	male	NA	land	1965	TRUE	TRUE
whaling	FW	1965-09-18	-129.25	53	1	NA	female	NA	land	1965	TRUE	TRUE
