# Supplementary material for: Fin whales of the Great Bear Rainforest: Balaenoptera physalus velifera in a Canadian Pacific fjord system
Source: PLoS One. 2021 Sep 3;16(9):e0256815. doi: 10.1371/journal.pone.0256815 (PMC8415578; doi:10.1371/journal.pone.0256815)
Supplement: S2 Data — (CSV) [file pone.0256815.s004.csv]

groupid	id	year	month	day	doy	yfrac	time	group	platform	lat	lon	file	path	distinct	score
2006073001	fw0033	2006	07	30	211	2006.57808219178	1205	01	NCCS	53.045	-129.2125	FW_2006-07-30_NCCS_SAshdownIs_D-9788	../0 photos/photos/2006 NCCS/	NA	NA
2006073001	fw0031	2006	07	30	211	2006.57808219178	1205	01	NCCS	53.045	-129.2125	FW_2006-07-30_NCCS_SAshdownIs_D-9798	../0 photos/photos/2006 NCCS/	NA	NA
2006073001	fw0033	2006	07	30	211	2006.57808219178	1205	01	NCCS	53.045	-129.2125	FW_2006-07-30_NCCS_SAshdownIs_D-9802	../0 photos/photos/2006 NCCS/	NA	NA
2006080101	fw0009	2006	08	01	213	2006.58356164384	1800	01	NCCS	53.01881667	-129.2328833	FW_2006-08-01_NCCS_CampaniaSnd_D-9917	../0 photos/photos/2006 NCCS/	NA	NA
2006080101	fw0010	2006	08	01	213	2006.58356164384	1800	01	NCCS	53.01881667	-129.2328833	FW_2006-08-01_NCCS_CampaniaSnd_D-9965	../0 photos/photos/2006 NCCS/	NA	NA
2006080101	UIS	2006	08	01	213	2006.58356164384	1800	01	NCCS	53.0221	-129.20595	FW_2006-08-01_NCCS_CampaniaSnd_D-9967	../0 photos/photos/2006 NCCS/	NA	NA
2006081401	fw0003	2006	08	14	226	2006.61917808219	1045	01	NCCS	53.01686667	-129.2027167	FW_2006-08-14_NCCS_CampaniaSnd_D-0505	../0 photos/photos/2006 NCCS/	NA	NA
2007070901	fw0007	2007	07	09	190	2007.52054794521	1005	01	NCCS	53.09048333	-129.1028833	FW_2007-07-09_NCCS_WhaleCh_D-CS-F-2A(1)	../0 photos/photos/2007 NCCS/	NA	NA
2007082701	fw0028	2007	08	27	239	2007.65479452055	1420	01	NCCS	53.09666667	-129.1916667	FW_2007-08-27_NCCS_TaylorBight_D-6124	../0 photos/photos/2007 NCCS/	NA	NA
2008072401	fw0008	2008	07	24	206	2008.56438356164	900	01	NCCS	53.0975	-129.1832667	FW_2008-07-24_NCCS_TaylorBight_D-0012	../0 photos/photos/2008 NCCS/	NA	NA
2009072501	fw0022	2009	07	25	206	2009.56438356164	1815	01	NCCS	53.08476667	-129.2163833	FW_2009-07-25_NCCS_AshdownIs_D-5226	../0 photos/photos/2009 NCCS/	NA	NA
2009072501	fw0017	2009	07	25	206	2009.56438356164	1815	01	NCCS	53.08476667	-129.2163833	FW_2009-07-25_NCCS_AshdownIs_D-5229	../0 photos/photos/2009 NCCS/	NA	NA
2009072801	fw0036	2009	07	28	209	2009.57260273973	NA	01	NCCS	53.03715	-129.21335	FW_2009-07-28_NCCS_CampaniaSnd_D-5569	../0 photos/photos/2009 NCCS/	NA	NA
2009072802	fw0008	2009	07	28	209	2009.57260273973	1200	02	NCCS	53.07203333	-129.2501833	FW_2009-07-28_NCCS_CampaniaSnd_D-5626	../0 photos/photos/2009 NCCS/	NA	NA
2009072802	fw0002	2009	07	28	209	2009.57260273973	1200	02	NCCS	53.07203333	-129.2501833	FW_2009-07-28_NCCS_CampaniaSnd_D-5633	../0 photos/photos/2009 NCCS/	NA	NA
2009072803	fw0039	2009	07	28	209	2009.57260273973	1215	03	NCCS	53.07203333	-129.2501833	FW_2009-07-28_NCCS_CampaniaSnd_D-5650	../0 photos/photos/2009 NCCS/	NA	NA
2009072803	fw0038	2009	07	28	209	2009.57260273973	1215	03	NCCS	53.07203333	-129.2501833	FW_2009-07-28_NCCS_CampaniaSnd_D-5653	../0 photos/photos/2009 NCCS/	NA	NA
2009073101	fw0038	2009	07	31	212	2009.58082191781	940	01	NCCS	53.07246667	-129.2914167	FW_2009-07-31_NCCS_CampaniaSnd_D-5892	../0 photos/photos/2009 NCCS/	NA	NA
2009081202	fw0031	2009	08	12	224	2009.61369863014	1140	02	NCCS	52.88435	-129.19945	FW_2009-08-12_NCCS_CaamanoSnd_D-6387	../0 photos/photos/2009 NCCS/	NA	NA
2009081202	fw0027	2009	08	12	224	2009.61369863014	1140	02	NCCS	52.88435	-129.19945	FW_2009-08-12_NCCS_CaamanoSnd_D-6429	../0 photos/photos/2009 NCCS/	NA	NA
2009081202	fw0021	2009	08	12	224	2009.61369863014	1140	02	NCCS	52.88435	-129.19945	FW_2009-08-12_NCCS_CaamanoSnd_D-6442	../0 photos/photos/2009 NCCS/	NA	NA
2009081202	fw0041	2009	08	12	224	2009.61369863014	1140	02	NCCS	52.88435	-129.19945	FW_2009-08-12_NCCS_CaamanoSnd_D-6474	../0 photos/photos/2009 NCCS/	NA	NA
2009081202	fw0042	2009	08	12	224	2009.61369863014	1140	02	NCCS	52.88435	-129.19945	FW_2009-08-12_NCCS_CaamanoSnd_D-6478	../0 photos/photos/2009 NCCS/	NA	NA
2009081202	fw0043	2009	08	12	224	2009.61369863014	1140	02	NCCS	52.88435	-129.19945	FW_2009-08-12_NCCS_CaamanoSnd_D-6481	../0 photos/photos/2009 NCCS/	NA	NA
2009081601	UIS	2009	08	16	228	2009.62465753425	1220	01	NCCS	53.09528333	-129.1988833	FW_2009-08-16_NCCS_CaamanoSnd_D-6643	../0 photos/photos/2009 NCCS/	NA	NA
2010070201	fw0008	2010	07	02	183	2010.50136986301	1840	01	NCCS	53.1	-129.3	FW_2010-07-02_NCCS_SkinnerIs_D-1781	../0 photos/photos/2010 NCCS/	NA	NA
2010070201	fw0011	2010	07	02	183	2010.50136986301	1840	01	NCCS	53.1	-129.3	FW_2010-07-02_NCCS_SkinnerIs_D-1786	../0 photos/photos/2010 NCCS/	NA	NA
2010080101	fw0003	2010	08	01	213	2010.58356164384	1240	01	NCCS	53.13581667	-129.38355	FW_2010-08-01_NCCS_SquallyCh_D-1938	../0 photos/photos/2010 NCCS/	NA	NA
2010080101	fw0001	2010	08	01	213	2010.58356164384	1240	01	NCCS	53.13581667	-129.38355	FW_2010-08-01_NCCS_SquallyCh_D-1939	../0 photos/photos/2010 NCCS/	NA	NA
2010080101	fw0001	2010	08	01	213	2010.58356164384	1240	01	NCCS	53.13581667	-129.38355	FW_2010-08-01_NCCS_SquallyCh_D-1959	../0 photos/photos/2010 NCCS/	NA	NA
2010080101	fw0011	2010	08	01	213	2010.58356164384	1240	01	NCCS	53.13581667	-129.38355	FW_2010-08-01_NCCS_SquallyCh_D-1965	../0 photos/photos/2010 NCCS/	NA	NA
2010080101	fw0008	2010	08	01	213	2010.58356164384	1240	01	NCCS	53.13581667	-129.38355	FW_2010-08-01_NCCS_SquallyCh_D-1980	../0 photos/photos/2010 NCCS/	NA	NA
2010080101	fw0003	2010	08	01	213	2010.58356164384	1240	01	NCCS	53.13581667	-129.38355	FW_2010-08-01_NCCS_SquallyCh_D-1991	../0 photos/photos/2010 NCCS/	NA	NA
2010080501	fw0003	2010	08	05	217	2010.59452054795	1430	01	NCCS	53.07863333	-129.3228333	FW_2010-08-05_NCCS_SquallyCh_D-2505	../0 photos/photos/2010 NCCS/	NA	NA
2010081001	fw0003	2010	08	10	222	2010.60821917808	NA	01	NCCS	53.13013333	-129.38	FW_2010-08-10_NCCS_SquallyCh_D-3223	../0 photos/photos/2010 NCCS/	NA	NA
2010081001	fw0001	2010	08	10	222	2010.60821917808	NA	01	NCCS	53.13013333	-129.38	FW_2010-08-10_NCCS_SquallyCh_D-3225	../0 photos/photos/2010 NCCS/	NA	NA
2010081001	fw0011	2010	08	10	222	2010.60821917808	NA	01	NCCS	53.13013333	-129.38	FW_2010-08-10_NCCS_SquallyCh_D-3228	../0 photos/photos/2010 NCCS/	NA	NA
2010081001	fw0001	2010	08	10	222	2010.60821917808	NA	01	NCCS	53.13013333	-129.38	FW_2010-08-10_NCCS_SquallyCh_D-3256	../0 photos/photos/2010 NCCS/	NA	NA
2010081001	fw0011	2010	08	10	222	2010.60821917808	NA	01	NCCS	53.13013333	-129.38	FW_2010-08-10_NCCS_SquallyCh_D-3261	../0 photos/photos/2010 NCCS/	NA	NA
2010081001	fw0003	2010	08	10	222	2010.60821917808	NA	01	NCCS	53.13013333	-129.38	FW_2010-08-10_NCCS_SquallyCh_D-3264	../0 photos/photos/2010 NCCS/	NA	NA
2010081501	fw0003	2010	08	15	227	2010.62191780822	745	01	NCCS	53.14985	-129.3901	FW_2010-08-15_NCCS_SquallyCh_D-3730	../0 photos/photos/2010 NCCS/	NA	NA
2010082601	fw0011	2010	08	26	238	2010.65205479452	NA	01	NCCS	NA	NA	FW_2010-08-26_encounter78_JFP_5724	../0 photos/photos/2010 NCCS/	NA	NA
2010082601	fw0003	2010	08	26	238	2010.65205479452	NA	01	NCCS	NA	NA	FW_2010-08-26_encounter78_JFP_5728	../0 photos/photos/2010 NCCS/	NA	NA
2010091501	fw0011	2010	09	15	258	2010.70684931507	NA	01	NCCS	53.14301667	-129.1244333	FW_2010-09-15_NCCS_WhaleCh_D-6464	../0 photos/photos/2010 NCCS/	NA	NA
2010091501	UIS	2010	09	15	258	2010.70684931507	NA	01	NCCS	53.14301667	-129.1244333	FW_2010-09-15_NCCS_WhaleCh_D-6482	../0 photos/photos/2010 NCCS/	NA	NA
2010091501	fw0015	2010	09	15	258	2010.70684931507	NA	01	NCCS	53.14301667	-129.1244333	FW_2010-09-15_NCCS_WhaleCh_D-6493	../0 photos/photos/2010 NCCS/	NA	NA
2011060201	fw0028	2011	06	02	153	2011.41917808219	1415	01	NCCS	53.09666667	-129.1916667	FW_2011-06-02_NCCS_TaylorBight_D-9897	../0 photos/photos/2011 NCCS/	NA	NA
2011060201	fw0016	2011	06	02	153	2011.41917808219	1415	01	NCCS	53.09666667	-129.1916667	FW_2011-06-02_NCCS_TaylorBight_D-9902	../0 photos/photos/2011 NCCS/	NA	NA
2011060801	fw0006	2011	06	08	159	2011.43561643836	1125	01	NCCS	53.09666667	-129.1916667	FW_2011-06-08_NCCS_TaylorBight_D-0260	../0 photos/photos/2011 NCCS/	NA	NA
2011070601	fw0045	2011	07	06	187	2011.51232876712	NA	01	NCCS	53.091	-129.369	FW_2011-07-06_NCCS_SquallyCh_D-5958	../0 photos/photos/2011 NCCS/	NA	NA
2011070901	fw0028	2011	07	09	190	2011.52054794521	1214	01	NCCS	53.05486667	-129.28195	FW_2011-07-09_NCCS_SquallyCh_D-6174	../0 photos/photos/2011 NCCS/	NA	NA
2011070902	fw0026	2011	07	09	190	2011.52054794521	1253	02	NCCS	53.05631667	-129.3264	FW_2011-07-09_NCCS_SquallyCh_D-6183	../0 photos/photos/2011 NCCS/	NA	NA
2011070902	fw0034	2011	07	09	190	2011.52054794521	1253	02	NCCS	53.05631667	-129.3264	FW_2011-07-09_NCCS_SquallyCh_D-6189	../0 photos/photos/2011 NCCS/	NA	NA
2011070902	fw0034	2011	07	09	190	2011.52054794521	1253	02	NCCS	53.05631667	-129.3264	FW_2011-07-09_NCCS_SquallyCh_D-6197	../0 photos/photos/2011 NCCS/	NA	NA
2011070902	fw0026	2011	07	09	190	2011.52054794521	1253	02	NCCS	53.05631667	-129.3264	FW_2011-07-09_NCCS_SquallyCh_D-6206	../0 photos/photos/2011 NCCS/	NA	NA
2011070903	fw0044	2011	07	09	190	2011.52054794521	1611	03	NCCS	53.07215	-129.30745	FW_2011-07-09_NCCS_SquallyCh_D-6221	../0 photos/photos/2011 NCCS/	NA	NA
2011071201	fw0004	2011	07	12	193	2011.52876712329	820	01	NCCS	53.08783333	-129.181	FW_2011-07-12_NCCS_YorkPt_D-6879	../0 photos/photos/2011 NCCS/	NA	NA
2011071901	fw0044	2011	07	19	200	2011.54794520548	NA	01	NCCS	NA	NA	FW_2011-07-19_Pilkington_xxx_D-0747	../0 photos/photos/2011 NCCS/	NA	NA
2011071901	fw0001	2011	07	19	200	2011.54794520548	NA	01	NCCS	NA	NA	FW_2011-07-19_Pilkington_xxx_D-0755	../0 photos/photos/2011 NCCS/	NA	NA
2011071901	fw0007	2011	07	19	200	2011.54794520548	NA	01	NCCS	NA	NA	FW_2011-07-19_Pilkington_xxx_D-0771	../0 photos/photos/2011 NCCS/	NA	NA
2011071901	fw0026	2011	07	19	200	2011.54794520548	NA	01	NCCS	NA	NA	FW_2011-07-19_Pilkington_xxx_D-0777	../0 photos/photos/2011 NCCS/	NA	NA
2011072101	fw0023	2011	07	21	202	2011.55342465753	1525	01	NCCS	53.09768333	-129.1300333	FW_2011-07-21_NCCS_TaylorBight_D-7319	../0 photos/photos/2011 NCCS/	NA	NA
2011072102	fw0029	2011	07	21	202	2011.55342465753	1808	02	NCCS	53.10253333	-129.1931167	FW_2011-07-21_NCCS_TaylorBight_D-7391	../0 photos/photos/2011 NCCS/	NA	NA
2011072102	fw0029	2011	07	21	202	2011.55342465753	1808	02	NCCS	53.10253333	-129.1931167	FW_2011-07-21_NCCS_TaylorBight_D-7401	../0 photos/photos/2011 NCCS/	NA	NA
2011082401	fw0025	2011	08	24	236	2011.64657534247	1520	01	NCCS	53.16186667	-129.40115	FW_2011-08-24_NCCS_MacDonaldBay_D-4396	../0 photos/photos/2011 NCCS/	NA	NA
2011082401	fw0007	2011	08	24	236	2011.64657534247	1520	01	NCCS	53.16186667	-129.40115	FW_2011-08-24_NCCS_MacDonaldBay_D-4398	../0 photos/photos/2011 NCCS/	NA	NA
2011082401	fw0035	2011	08	24	236	2011.64657534247	1520	01	NCCS	53.16186667	-129.40115	FW_2011-08-24_NCCS_MacDonaldBay_D-4399	../0 photos/photos/2011 NCCS/	NA	NA
2011082401	fw0025	2011	08	24	236	2011.64657534247	1520	01	NCCS	53.16186667	-129.40115	FW_2011-08-24_NCCS_MacDonaldBay_D-4410	../0 photos/photos/2011 NCCS/	NA	NA
2011082401	fw0035	2011	08	24	236	2011.64657534247	1520	01	NCCS	53.16186667	-129.40115	FW_2011-08-24_NCCS_MacDonaldBay_D-4413	../0 photos/photos/2011 NCCS/	NA	NA
2011082401	fw0007	2011	08	24	236	2011.64657534247	1520	01	NCCS	53.16186667	-129.40115	FW_2011-08-24_NCCS_MacDonaldBay_D-4415	../0 photos/photos/2011 NCCS/	NA	NA
2011083001	fw0029	2011	08	30	242	2011.66301369863	1611	01	NCCS	53.11161667	-129.1312	FW_2011-08-30_NCCS_MollyPt_D-7055	../0 photos/photos/2011 NCCS/	NA	NA
2011083001	fw0023	2011	08	30	242	2011.66301369863	1611	01	NCCS	53.11161667	-129.1312	FW_2011-08-30_NCCS_MollyPt_D-7056	../0 photos/photos/2011 NCCS/	NA	NA
2011090201	fw0005	2011	09	02	245	2011.67123287671	1210	01	NCCS	53.2599	-129.4410333	FW_2011-09-02_NCCS_FinRk_D-0494	../0 photos/photos/2011 NCCS/	NA	NA
2011091001	fw0005	2011	09	10	253	2011.69315068493	1610	01	NCCS	53.11805	-129.3943833	FW_2011-09-10_NCCS_OtterCh_D-9560	../0 photos/photos/2011 NCCS/	NA	NA
2011091001	fw0005	2011	09	10	253	2011.69315068493	1610	01	NCCS	53.11805	-129.3943833	FW_2011-09-10_NCCS_OtterCh_D-9595	../0 photos/photos/2011 NCCS/	NA	NA
2011091001	fw0037	2011	09	10	253	2011.69315068493	1610	01	NCCS	53.11805	-129.3943833	FW_2011-09-10_NCCS_OtterCh_D-9603	../0 photos/photos/2011 NCCS/	NA	NA
2011091001	fw0023	2011	09	10	253	2011.69315068493	1610	01	NCCS	53.11805	-129.3943833	FW_2011-09-10_NCCS_OtterCh_D-9613	../0 photos/photos/2011 NCCS/	NA	NA
2011091201	fw0001	2011	09	12	255	2011.69863013699	1225	01	NCCS	53.21698333	-129.4472167	FW_2011-09-12_NCCS_SquallyCh_D-0031	../0 photos/photos/2011 NCCS/	NA	NA
2011091301	fw0037	2011	09	13	256	2011.70136986301	1312	01	NCCS	53.06941667	-129.24395	FW_2011-09-13_NCCS_TaylorBight_D-0369	../0 photos/photos/2011 NCCS/	NA	NA
2011091401	fw0023	2011	09	14	257	2011.70410958904	1400	01	NCCS	53.09975	-129.1832667	FW_2011-09-14_NCCS_TaylorBight_D-2721	../0 photos/photos/2011 NCCS/	NA	NA
2011091401	fw0037	2011	09	14	257	2011.70410958904	1400	01	NCCS	53.09975	-129.1832667	FW_2011-09-14_NCCS_TaylorBight_D-2727	../0 photos/photos/2011 NCCS/	NA	NA
2011091401	fw0036	2011	09	14	257	2011.70410958904	1400	01	NCCS	53.09975	-129.1832667	FW_2011-09-14_NCCS_TaylorBight_D-2730	../0 photos/photos/2011 NCCS/	NA	NA
2012031701	fw0016	2012	03	17	77	2012.21095890411	110100	01	NCCS	53.12105	-129.1169167	FW_2012-03-17_NCCS_D-6341.JPG	../0 photos/photos/2012 NCCS/	NA	NA
2012040601	fw0023	2012	04	06	97	2012.26575342466	105400	01	NCCS	53.065	-129.183	FW_2012-04-06_NCCS_D-6351.JPG	../0 photos/photos/2012 NCCS/	NA	NA
2012040601	fw0016	2012	04	06	97	2012.26575342466	105400	01	NCCS	53.065	-129.183	FW_2012-04-06_NCCS_D-6364.JPG	../0 photos/photos/2012 NCCS/	NA	NA
2012050301	fw0030	2012	05	03	124	2012.3397260274	103000	01	NCCS	53.09	-129.195	FW_2012-05-03_NCCS_TaylorBight_D-6452.JPG	../0 photos/photos/2012 NCCS/	NA	NA
2012052401	fw0034	2012	05	24	145	2012.39726027397	120000	01	NCCS	53.09	-129.195	FW_2012-05-24_NCCS_TaylorBight_D-6902.JPG	../0 photos/photos/2012 NCCS/	NA	NA
2012060401	fw0034	2012	06	04	156	2012.42739726027	72000	01	NCCS	53.09	-129.195	FW_2012-06-04_NCCS_TaylorBight_D-7533.JPG	../0 photos/photos/2012 NCCS/	NA	NA
2012060801	fw0045	2012	06	08	160	2012.43835616438	210500	01	NCCS	53.09	-129.195	FW_2012-06-08_NCCS_TaylorBight_D-8134.JPG	../0 photos/photos/2012 NCCS/	NA	NA
2012061502	fw0023	2012	06	15	167	2012.45753424658	70400	02	NCCS	53.09	-129.195	FW_2012-06-15_NCCS_TaylorBight_D-9795.JPG	../0 photos/photos/2012 NCCS/	NA	NA
2012061801	fw0023	2012	06	18	170	2012.46575342466	82500	01	NCCS	53.08391667	-129.1548	FW_2012-06-18_NCCS_WhaleCh_D-8302.JPG	../0 photos/photos/2012 NCCS/	NA	NA
2012061901	fw0023	2012	06	19	171	2012.46849315068	154600	01	NCCS	53.11508333	-129.3956167	FW_2012-06-19_NCCS_SquallyCh_D-8786.JPG	../0 photos/photos/2012 NCCS/	NA	NA
2012062501	fw0056	2012	06	25	177	2012.48493150685	191500	01	NCCS	53.09	-129.195	FW_2012-06-25_NCCS_TaylorBight_D-0607.JPG	../0 photos/photos/2012 NCCS/	NA	NA
2012062501	fw0056	2012	06	25	177	2012.48493150685	191500	01	NCCS	53.09	-129.195	FW_2012-06-25_NCCS_TaylorBight_D-0609.JPG	../0 photos/photos/2012 NCCS/	NA	NA
2012080501	fw0023	2012	08	05	218	2012.59726027397	NA	01	NCCS	52.98933333	-129.2816833	FW_2012-08-05_NCCS_CampaniaSnd_D-3168.JPG	../0 photos/photos/2012 NCCS/	NA	NA
2012081101	fw0023	2012	08	11	224	2012.61369863014	123000	01	NCCS	53.12963333	-129.3501	FW_2012-08-11_NCCS_SquallyCh_D-4503.JPG	../0 photos/photos/2012 NCCS/	NA	NA
2012081601	fw0057	2012	08	16	229	2012.62739726027	143000	01	NCCS	52.9135	-129.3751667	FW_2012-08-16_NCCS_D-5266.JPG	../0 photos/photos/2012 NCCS/	NA	NA
2012081801	fw0023	2012	08	18	231	2012.63287671233	140000	01	NCCS	53.09378333	-129.35305	FW_2012-08-18_NCCS_D-5329.JPG	../0 photos/photos/2012 NCCS/	NA	NA
2012081801	fw0008	2012	08	18	231	2012.63287671233	140000	01	NCCS	53.09378333	-129.35305	FW_2012-08-18_NCCS_D-5333.JPG	../0 photos/photos/2012 NCCS/	NA	NA
2012082401	fw0023	2012	08	24	237	2012.64931506849	151100	01	NCCS	53.05743333	-129.2359	FW_2012-08-24_NCCS_TaylorBight_D-6185.JPG	../0 photos/photos/2012 NCCS/	NA	NA
2012082401	fw0028	2012	08	24	237	2012.64931506849	151100	01	NCCS	53.05743333	-129.2359	FW_2012-08-24_NCCS_TaylorBight_D-6226.JPG	../0 photos/photos/2012 NCCS/	NA	NA
2012082401	fw0023	2012	08	24	237	2012.64931506849	151100	01	NCCS	53.05743333	-129.2359	FW_2012-08-24_NCCS_TaylorBight_D-6234.JPG	../0 photos/photos/2012 NCCS/	NA	NA
2012090201	fw0023	2012	09	02	246	2012.67397260274	104500	01	NCCS	53.09	-129.195	FW_2012-09-02_NCCS_D-5079.JPG	../0 photos/photos/2012 NCCS/	NA	NA
2012091701	fw0014	2012	09	17	261	2012.71506849315	174500	01	NCCS	53.14471667	-129.4115333	FW_2012-09-17_NCCS_D-9063.jpg	../0 photos/photos/2012 NCCS/	NA	NA
2012091701	fw0014	2012	09	17	261	2012.71506849315	174500	01	NCCS	53.14471667	-129.4115333	FW_2012-09-17_NCCS_D-9069.JPG	../0 photos/photos/2012 NCCS/	NA	NA
2012091801	fw0026	2012	09	18	262	2012.71780821918	110000	01	NCCS	52.90901667	-129.17145	FW_2012-09-18_NCCS_D-9175.JPG	../0 photos/photos/2012 NCCS/	NA	NA
2012091801	fw0001	2012	09	18	262	2012.71780821918	110000	01	NCCS	52.90901667	-129.17145	FW_2012-09-18_NCCS_D-9184.JPG	../0 photos/photos/2012 NCCS/	NA	NA
2012091801	fw0001	2012	09	18	262	2012.71780821918	110000	01	NCCS	52.90901667	-129.17145	FW_2012-09-18_NCCS_D-9250.JPG	../0 photos/photos/2012 NCCS/	NA	NA
2012091801	fw0026	2012	09	18	262	2012.71780821918	110000	01	NCCS	52.90901667	-129.17145	FW_2012-09-18_NCCS_D-9264.JPG	../0 photos/photos/2012 NCCS/	NA	NA
2012091802	fw0035	2012	09	18	262	2012.71780821918	113000	02	NCCS	52.98175	-129.2491	FW_2012-09-18_NCCS_D-9333.JPG	../0 photos/photos/2012 NCCS/	NA	NA
2012091802	fw0037	2012	09	18	262	2012.71780821918	113000	02	NCCS	52.98175	-129.2491	FW_2012-09-18_NCCS_D-9364.JPG	../0 photos/photos/2012 NCCS/	NA	NA
2012091803	fw0023	2012	09	18	262	2012.71780821918	130000	03	NCCS	52.97866667	-129.2344333	FW_2012-09-18_NCCS_D-9472.JPG	../0 photos/photos/2012 NCCS/	NA	NA
2012091803	fw0028	2012	09	18	262	2012.71780821918	130000	03	NCCS	52.97866667	-129.2344333	FW_2012-09-18_NCCS_D-9491.JPG	../0 photos/photos/2012 NCCS/	NA	NA
2012091803	fw0023	2012	09	18	262	2012.71780821918	130000	03	NCCS	52.97866667	-129.2344333	FW_2012-09-18_NCCS_D-9551.JPG	../0 photos/photos/2012 NCCS/	NA	NA
2012091803	fw0028	2012	09	18	262	2012.71780821918	130000	03	NCCS	52.97866667	-129.2344333	FW_2012-09-18_NCCS_D-9566.JPG	../0 photos/photos/2012 NCCS/	NA	NA
2012091803	fw0037	2012	09	18	262	2012.71780821918	130000	03	NCCS	52.97866667	-129.2344333	FW_2012-09-18_NCCS_D-9575.JPG	../0 photos/photos/2012 NCCS/	NA	NA
2012091804	fw0055	2012	09	18	262	2012.71780821918	150500	04	NCCS	53.00165	-129.2426833	FW_2012-09-18_NCCS_D-9721.JPG	../0 photos/photos/2012 NCCS/	NA	NA
2012091804	fw0036	2012	09	18	262	2012.71780821918	150500	04	NCCS	53.00165	-129.2426833	FW_2012-09-18_NCCS_D-9735.JPG	../0 photos/photos/2012 NCCS/	NA	NA
2012091804	fw0055	2012	09	18	262	2012.71780821918	150500	04	NCCS	53.00165	-129.2426833	FW_2012-09-18_NCCS_D-9741.JPG	../0 photos/photos/2012 NCCS/	NA	NA
2012091804	fw0007	2012	09	18	262	2012.71780821918	161500	04	NCCS	53.03321667	-129.3011167	FW_2012-09-18_NCCS_D-9782.JPG	../0 photos/photos/2012 NCCS/	NA	NA
2012091804	UIS	2012	09	18	262	2012.71780821918	164000	04	NCCS	53.05515	-129.2844667	FW_2012-09-18_NCCS_D-9811.JPG	../0 photos/photos/2012 NCCS/	NA	NA
2012091901	fw0037	2012	09	19	263	2012.72054794521	140500	01	NCCS	53.06348333	-129.3267167	FW_2012-09-19_NCCS_D-0276.JPG	../0 photos/photos/2012 NCCS/	NA	NA
2012091902	fw0008	2012	09	19	263	2012.72054794521	121000	02	NCCS	53.11808333	-129.3534167	FW_2012-09-19_NCCS_D-9936.JPG	../0 photos/photos/2012 NCCS/	NA	NA
2012091902	fw0023	2012	09	19	263	2012.72054794521	121000	02	NCCS	53.11808333	-129.3534167	FW_2012-09-19_NCCS_D-9946.JPG	../0 photos/photos/2012 NCCS/	NA	NA
2012091902	fw0023	2012	09	19	263	2012.72054794521	121000	02	NCCS	53.11808333	-129.3534167	FW_2012-09-19_NCCS_D-9980.JPG	../0 photos/photos/2012 NCCS/	NA	NA
2012091902	fw0008	2012	09	19	263	2012.72054794521	121000	02	NCCS	53.11808333	-129.3534167	FW_2012-09-19_NCCS_D-9989.JPG	../0 photos/photos/2012 NCCS/	NA	NA
2012092001	fw0037	2012	09	20	264	2012.72328767123	125500	01	NCCS	52.89821667	-129.2104667	FW_2012-09-20_NCCS_D-0469.JPG	../0 photos/photos/2012 NCCS/	NA	NA
2012092001	fw0037	2012	09	20	264	2012.72328767123	125500	01	NCCS	52.89821667	-129.2104667	FW_2012-09-20_NCCS_D-0497-2.jpg	../0 photos/photos/2012 NCCS/	NA	NA
2013062810	fw0021	2013	06	28	179	2013.4904109589	NA	10	Bangarang	53.0015	-129.2555	B130628_01WHA_WIF1_07403.JPG	../0 photos/photos/2013 Bangarang/	NA	NA
2013062801	fw0001	2013	06	28	179	2013.4904109589	NA	01	Bangarang	53.05346667	-129.2848	B130628_01WHA_WILL_07592.JPG	../0 photos/photos/2013 Bangarang/	NA	NA
2013062809	fw0034	2013	06	28	179	2013.4904109589	NA	09	Bangarang	53.01525	-129.27475	B130628_01WHA_WILL_08186.JPG	../0 photos/photos/2013 Bangarang/	NA	NA
2013062809	fw0034	2013	06	28	179	2013.4904109589	NA	09	Bangarang	53.01525	-129.27475	B130628_01WHA_WILL_08212.JPG	../0 photos/photos/2013 Bangarang/	NA	NA
2013062908	fw0007	2013	06	29	180	2013.49315068493	NA	08	Bangarang	53.12466667	-129.3816667	B130629_01WHA_WIF1_10045.JPG	../0 photos/photos/2013 Bangarang/	NA	NA
2013062909	fw0005	2013	06	29	180	2013.49315068493	NA	09	Bangarang	53.12833333	-129.2901667	B130629_01WHA_WIF1_10083.JPG	../0 photos/photos/2013 Bangarang/	NA	NA
2013062910	fw0057	2013	06	29	180	2013.49315068493	NA	10	Bangarang	53.04533333	-129.2856667	B130629_01WHA_WIF1_10414.JPG	../0 photos/photos/2013 Bangarang/	NA	NA
2013062908	fw0064	2013	06	29	180	2013.49315068493	NA	08	Bangarang	53.12466667	-167.1666667	B130629_01WHA_WILL_08882.JPG	../0 photos/photos/2013 Bangarang/	NA	NA
2013071412	fw0072	2013	07	14	195	2013.53424657534	NA	12	Bangarang	53.17336667	-129.4411667	B130714_01SQU_WIF1_18104.JPG	../0 photos/photos/2013 Bangarang/	NA	NA
2013071412	fw0003	2013	07	14	195	2013.53424657534	NA	12	Bangarang	53.17336667	-129.4411667	B130714_01SQU_WILL_16042.JPG	../0 photos/photos/2013 Bangarang/	NA	NA
2013071412	fw0072	2013	07	14	195	2013.53424657534	NA	12	Bangarang	53.17336667	-129.4411667	B130714_01SQU_WILL_16144.JPG	../0 photos/photos/2013 Bangarang/	NA	NA
2013071412	fw0003	2013	07	14	195	2013.53424657534	NA	12	Bangarang	53.17336667	-129.4411667	B130714_01SQU_WILL_16172.JPG	../0 photos/photos/2013 Bangarang/	NA	NA
2013071419	fw0001	2013	07	14	195	2013.53424657534	NA	19	Bangarang	53.06331667	-129.3163833	B130714_01SQU_WILL_16859-2.jpg	../0 photos/photos/2013 Bangarang/	NA	NA
2013071703	fw0007	2013	07	17	198	2013.54246575342	NA	03	Bangarang	53.90356667	-129.3206667	B130717_01CAM_WIF1_23831.JPG	../0 photos/photos/2013 Bangarang/	NA	NA
2013071703	fw0045	2013	07	17	198	2013.54246575342	NA	03	Bangarang	53.90356667	-129.3206667	B130717_01CAM_WIF1_23900.JPG	../0 photos/photos/2013 Bangarang/	NA	NA
2013071703	fw0045	2013	07	17	198	2013.54246575342	NA	03	Bangarang	53.90356667	-129.3206667	B130717_01CAM_WILL_19551.JPG	../0 photos/photos/2013 Bangarang/	NA	NA
2013071922	fw0045	2013	07	19	200	2013.54794520548	NA	22	Bangarang	52.91946667	-129.40425	B130719_01CAM_KERI_27168.JPG	../0 photos/photos/2013 Bangarang/	NA	NA
2013071922	fw0054	2013	07	19	200	2013.54794520548	NA	22	Bangarang	52.91946667	-129.40425	B130719_01CAM_KERI_27181.JPG	../0 photos/photos/2013 Bangarang/	NA	NA
2013071924	fw0008	2013	07	19	200	2013.54794520548	NA	24	Bangarang	52.95341667	-129.3607333	B130719_01CAM_KERI_27457.JPG	../0 photos/photos/2013 Bangarang/	NA	NA
2013071924	fw0001	2013	07	19	200	2013.54794520548	NA	24	Bangarang	52.95341667	-129.3607333	B130719_01CAM_KERI_27478.JPG	../0 photos/photos/2013 Bangarang/	NA	NA
2013071922	fw0045	2013	07	19	200	2013.54794520548	NA	22	Bangarang	52.91946667	-129.40425	B130719_01CAM_WILL_25733.JPG	../0 photos/photos/2013 Bangarang/	NA	NA
2013071922	fw0054	2013	07	19	200	2013.54794520548	NA	22	Bangarang	52.91946667	-129.40425	B130719_01CAM_WILL_25748.JPG	../0 photos/photos/2013 Bangarang/	NA	NA
2013071924	fw0008	2013	07	19	200	2013.54794520548	NA	24	Bangarang	52.95341667	-129.3607333	B130719_01CAM_WILL_26104.JPG	../0 photos/photos/2013 Bangarang/	NA	NA
2013071924	fw0001	2013	07	19	200	2013.54794520548	NA	24	Bangarang	52.95341667	-129.3607333	B130719_01CAM_WILL_26131.JPG	../0 photos/photos/2013 Bangarang/	NA	NA
2013071924	fw0060	2013	07	19	200	2013.54794520548	NA	24	Bangarang	52.95341667	-129.3607333	B130719_01CAM_WILL_26139.JPG	../0 photos/photos/2013 Bangarang/	NA	NA
2013072002	fw0052	2013	07	20	201	2013.55068493151	NA	02	Bangarang	53.0312	-129.2524	B130720_01Other_WILL_28208.JPG	../0 photos/photos/2013 Bangarang/	NA	NA
2013072401	fw0037	2013	07	24	205	2013.56164383562	NA	01	Bangarang	52.88481667	-129.33655	B130724_01CAM_WIF1_30712.JPG	../0 photos/photos/2013 Bangarang/	NA	NA
2013072402	fw0007	2013	07	24	205	2013.56164383562	NA	02	Bangarang	52.90678333	-129.3535167	B130724_01CAM_WIF1_30721.JPG	../0 photos/photos/2013 Bangarang/	NA	NA
2013072401	fw0026	2013	07	24	205	2013.56164383562	NA	01	Bangarang	52.88481667	-129.33655	B130724_01CAM_WILL_30956.JPG	../0 photos/photos/2013 Bangarang/	NA	NA
2013072401	fw0026	2013	07	24	205	2013.56164383562	NA	01	Bangarang	52.88481667	-129.33655	B130724_01CAM_WILL_31015.JPG	../0 photos/photos/2013 Bangarang/	NA	NA
2013072401	fw0073	2013	07	24	205	2013.56164383562	NA	01	Bangarang	52.88481667	-129.33655	B130724_01CAM_WILL_31103.JPG	../0 photos/photos/2013 Bangarang/	NA	NA
2013072402	fw0007	2013	07	24	205	2013.56164383562	NA	02	Bangarang	52.90678333	-129.3535167	B130724_01CAM_WILL_31117.JPG	../0 photos/photos/2013 Bangarang/	NA	NA
2013072404	fw0087	2013	07	24	205	2013.56164383562	NA	04	Bangarang	52.89938333	-129.3445	B130724_01CAM_WILL_31166.JPG	../0 photos/photos/2013 Bangarang/	NA	NA
2013072406	fw0057	2013	07	24	205	2013.56164383562	NA	06	Bangarang	52.90086667	-129.3734	B130724_01CAM_WILL_31266.JPG	../0 photos/photos/2013 Bangarang/	NA	NA
2013072501	fw0028	2013	07	25	206	2013.56438356164	NA	01	Bangarang	52.98316667	-129.23195	B130725_01CMP_WILL_31550.JPG	../0 photos/photos/2013 Bangarang/	NA	NA
2013072501	fw0061	2013	07	25	206	2013.56438356164	NA	01	Bangarang	52.98316667	-129.23195	B130725_01CMP_WILL_31564.JPG	../0 photos/photos/2013 Bangarang/	NA	NA
2013072501	fw0028	2013	07	25	206	2013.56438356164	NA	01	Bangarang	52.98316667	-129.23195	B130725_01CMP_WILL_31589.JPG	../0 photos/photos/2013 Bangarang/	NA	NA
2013072501	fw0073	2013	07	25	206	2013.56438356164	NA	01	Bangarang	52.98316667	-129.23195	B130725_01CMP_WILL_31646.JPG	../0 photos/photos/2013 Bangarang/	NA	NA
2013072604	fw0028	2013	07	26	207	2013.56712328767	NA	04	Bangarang	53.03811667	-129.2280833	B130726_01SQU_WILL_32079.JPG	../0 photos/photos/2013 Bangarang/	NA	NA
2013072604	fw0037	2013	07	26	207	2013.56712328767	NA	04	Bangarang	53.03811667	-129.2280833	B130726_01SQU_WILL_32090.JPG	../0 photos/photos/2013 Bangarang/	NA	NA
2013072604	fw0028	2013	07	26	207	2013.56712328767	NA	04	Bangarang	53.03811667	-129.2280833	B130726_01SQU_WILL_32124.JPG	../0 photos/photos/2013 Bangarang/	NA	NA
2013081206	fw0074	2013	08	12	224	2013.61369863014	NA	06	Bangarang	53.03856667	-129.2578667	B130812_02CMP_WIF1_33206.JPG	../0 photos/photos/2013 Bangarang/	NA	NA
2013081208	fw0054	2013	08	12	224	2013.61369863014	NA	08	Bangarang	53.03856667	-129.2578667	B130812_02CMP_WIF1_33258.JPG	../0 photos/photos/2013 Bangarang/	NA	NA
2013081202	fw0061	2013	08	12	224	2013.61369863014	NA	02	Bangarang	53.03856667	-129.2578667	B130812_02CMP_WILL_33352.JPG	../0 photos/photos/2013 Bangarang/	NA	NA
2013081202	fw0034	2013	08	12	224	2013.61369863014	NA	02	Bangarang	53.03856667	-129.2578667	B130812_02CMP_WILL_33449.JPG	../0 photos/photos/2013 Bangarang/	NA	NA
2013081202	fw0055	2013	08	12	224	2013.61369863014	NA	02	Bangarang	53.03856667	-129.2578667	B130812_02CMP_WILL_33454.JPG	../0 photos/photos/2013 Bangarang/	NA	NA
2013081202	fw0074	2013	08	12	224	2013.61369863014	NA	02	Bangarang	53.03856667	-129.2578667	B130812_02CMP_WILL_33458.JPG	../0 photos/photos/2013 Bangarang/	NA	NA
2013081202	fw0071	2013	08	12	224	2013.61369863014	NA	02	Bangarang	53.03856667	-129.2578667	B130812_02CMP_WILL_33618.JPG	../0 photos/photos/2013 Bangarang/	NA	NA
2013081202	fw0071	2013	08	12	224	2013.61369863014	NA	02	Bangarang	53.03856667	-129.2578667	B130812_02CMP_WILL_33658.JPG	../0 photos/photos/2013 Bangarang/	NA	NA
2013081202	fw0026	2013	08	12	224	2013.61369863014	NA	02	Bangarang	53.03856667	-129.2578667	B130812_02CMP_WILL_33709.JPG	../0 photos/photos/2013 Bangarang/	NA	NA
2013081208	fw0062	2013	08	12	224	2013.61369863014	NA	08	Bangarang	53.03856667	-129.2578667	B130812_02CMP_WILL_33858.JPG	../0 photos/photos/2013 Bangarang/	NA	NA
2013081208	fw0073	2013	08	12	224	2013.61369863014	NA	08	Bangarang	53.03856667	-129.2578667	B130812_02CMP_WILL_33862.JPG	../0 photos/photos/2013 Bangarang/	NA	NA
2013081208	fw0045	2013	08	12	224	2013.61369863014	NA	08	Bangarang	53.03856667	-129.2578667	B130812_02CMP_WILL_33905.JPG	../0 photos/photos/2013 Bangarang/	NA	NA
2013081208	fw0057	2013	08	12	224	2013.61369863014	NA	08	Bangarang	53.03856667	-129.2578667	B130812_02CMP_WILL_33907.JPG	../0 photos/photos/2013 Bangarang/	NA	NA
2013081208	fw0050	2013	08	12	224	2013.61369863014	NA	08	Bangarang	53.03856667	-129.2578667	B130812_02CMP_WILL_33926.JPG	../0 photos/photos/2013 Bangarang/	NA	NA
2013081208	fw0012	2013	08	12	224	2013.61369863014	NA	08	Bangarang	53.03856667	-129.2578667	B130812_02CMP_WILL_33928.JPG	../0 photos/photos/2013 Bangarang/	NA	NA
2013081208	fw0062	2013	08	12	224	2013.61369863014	NA	08	Bangarang	53.03856667	-129.2578667	B130812_02CMP_WILL_33932.JPG	../0 photos/photos/2013 Bangarang/	NA	NA
2013081208	fw0073	2013	08	12	224	2013.61369863014	NA	08	Bangarang	53.03856667	-129.2578667	B130812_02CMP_WILL_33935.JPG	../0 photos/photos/2013 Bangarang/	NA	NA
2013081208	fw0054	2013	08	12	224	2013.61369863014	NA	08	Bangarang	53.03856667	-129.2578667	B130812_02CMP_WILL_33937.JPG	../0 photos/photos/2013 Bangarang/	NA	NA
2013081208	fw0050	2013	08	12	224	2013.61369863014	NA	08	Bangarang	53.03856667	-129.2578667	B130812_02CMP_WILL_33940.JPG	../0 photos/photos/2013 Bangarang/	NA	NA
2013081208	fw0012	2013	08	12	224	2013.61369863014	NA	08	Bangarang	53.03856667	-129.2578667	B130812_02CMP_WILL_33945.JPG	../0 photos/photos/2013 Bangarang/	NA	NA
2013081212	fw0001	2013	08	12	224	2013.61369863014	NA	12	Bangarang	53.03856667	-129.2578667	B130812_02CMP_WILL_34031.JPG	../0 photos/photos/2013 Bangarang/	NA	NA
2013081301	UIS	2013	08	13	225	2013.61643835616	NA	01	Bangarang	53.0462	-129.19105	FW_2013-08-13_NCCS_Squally Area_D-9741.JPG	../0 photos/photos/2013 Bangarang/	NA	NA
2013081302	fw0070	2013	08	13	225	2013.61643835616	NA	02	Bangarang	53.04296667	-129.2091833	FW_2013-08-13_NCCS_Squally Area_D-9895.JPG	../0 photos/photos/2013 Bangarang/	NA	NA
2013081302	fw0057	2013	08	13	225	2013.61643835616	NA	02	Bangarang	53.04295	-129.2096667	FW_2013-08-13_NCCS_Squally Area_D-9921.JPG	../0 photos/photos/2013 Bangarang/	NA	NA
2013081303	fw0054	2013	08	13	225	2013.61643835616	NA	03	Bangarang	53.08001667	-129.3314833	FW_2013-08-13_NCCS_SquallyArea_D-9896	../0 photos/photos/2013 Bangarang/	NA	NA
2013081701	fw0050	2013	08	17	229	2013.62739726027	NA	01	Bangarang	53.10266667	-129.1833	B130817_02WHA_WILL_35097.JPG	../0 photos/photos/2013 Bangarang/	NA	NA
2013081701	fw0050	2013	08	17	229	2013.62739726027	NA	01	Bangarang	53.10266667	-129.1833	B130817_02WHA_WILL_35102.JPG	../0 photos/photos/2013 Bangarang/	NA	NA
2013082810	fw0005	2013	08	28	240	2013.65753424658	NA	10	Bangarang	53.09071667	-129.2935167	B130828_02SQU_WILL_38264.JPG	../0 photos/photos/2013 Bangarang/	NA	NA
2013082810	fw0034	2013	08	28	240	2013.65753424658	NA	10	Bangarang	53.09071667	-129.2935167	B130828_02SQU_WILL_38273.JPG	../0 photos/photos/2013 Bangarang/	NA	NA
2013082805	fw0075	2013	08	28	240	2013.65753424658	NA	05	Bangarang	53.23023333	-129.3441167	B130828_02WRI_WILL_37580.JPG	../0 photos/photos/2013 Bangarang/	NA	NA
2013082907	fw0005	2013	08	29	241	2013.6602739726	NA	07	Bangarang	53.05576667	-129.2861333	B130829_02CMP_WILL_38422.JPG	../0 photos/photos/2013 Bangarang/	NA	NA
2013082907	fw0069	2013	08	29	241	2013.6602739726	NA	07	Bangarang	53.05576667	-129.2861333	B130829_02CMP_WILL_38437.JPG	../0 photos/photos/2013 Bangarang/	NA	NA
2013082907	fw0071	2013	08	29	241	2013.6602739726	NA	07	Bangarang	53.05576667	-129.2861333	B130829_02CMP_WILL_38486.JPG	../0 photos/photos/2013 Bangarang/	NA	NA
2013082907	fw0005	2013	08	29	241	2013.6602739726	NA	07	Bangarang	53.05576667	-129.2861333	B130829_02CMP_WILL_38506.JPG	../0 photos/photos/2013 Bangarang/	NA	NA
2013082907	fw0069	2013	08	29	241	2013.6602739726	NA	07	Bangarang	53.05576667	-129.2861333	B130829_02CMP_WILL_38512.JPG	../0 photos/photos/2013 Bangarang/	NA	NA
2013083102	fw0075	2013	08	31	243	2013.66575342466	NA	02	Bangarang	53.14888333	-129.1381167	B130831_02MCK_WILL_39163.JPG	../0 photos/photos/2013 Bangarang/	NA	NA
2013083102	fw0075	2013	08	31	243	2013.66575342466	NA	02	Bangarang	53.14888333	-129.1381167	B130831_02MCK_WILL_39175.JPG	../0 photos/photos/2013 Bangarang/	NA	NA
2013090407	fw0028	2013	09	04	247	2013.67671232877	NA	07	Bangarang	52.8589	-129.2411	B130904_03CAM_WILL_42696.JPG	../0 photos/photos/2013 Bangarang/	NA	NA
2013090407	fw0069	2013	09	04	247	2013.67671232877	NA	07	Bangarang	52.8589	-129.2411	B130904_03CAM_WILL_42704.JPG	../0 photos/photos/2013 Bangarang/	NA	NA
2013090403	fw0054	2013	09	04	247	2013.67671232877	NA	03	Bangarang	52.87416667	-129.203	B130904_03CAM_WILL_43210.JPG	../0 photos/photos/2013 Bangarang/	NA	NA
2013090403	fw0070	2013	09	04	247	2013.67671232877	NA	03	Bangarang	52.87416667	-129.203	B130904_03CAM_WILL_43230.JPG	../0 photos/photos/2013 Bangarang/	NA	NA
2013090403	fw0036	2013	09	04	247	2013.67671232877	NA	03	Bangarang	52.87416667	-129.203	B130904_03CAM_WILL_43244.JPG	../0 photos/photos/2013 Bangarang/	NA	NA
2013090408	fw0048	2013	09	04	247	2013.67671232877	NA	08	Bangarang	52.88398333	-129.191	B130904_03CAM_WILL_43339.JPG	../0 photos/photos/2013 Bangarang/	NA	NA
2013090408	fw0087	2013	09	04	247	2013.67671232877	NA	08	Bangarang	52.88398333	-129.191	B130904_03CAM_WILL_43354.JPG	../0 photos/photos/2013 Bangarang/	NA	NA
2013090411	fw0061	2013	09	04	247	2013.67671232877	NA	11	Bangarang	52.97998333	-129.2596667	B130904_03CAM_WILL_43551.JPG	../0 photos/photos/2013 Bangarang/	NA	NA
2013090411	fw0024	2013	09	04	247	2013.67671232877	NA	11	Bangarang	52.97998333	-129.2596667	B130904_03CAM_WILL_43563.JPG	../0 photos/photos/2013 Bangarang/	NA	NA
2013090501	fw0076	2013	09	05	248	2013.67945205479	NA	01	Bangarang	53.06815	-129.24695	B130905_03CMP_WILL_43662.JPG	../0 photos/photos/2013 Bangarang/	NA	NA
2013090501	fw0076	2013	09	05	248	2013.67945205479	NA	01	Bangarang	53.06815	-129.24695	B130905_03CMP_WILL_43709.JPG	../0 photos/photos/2013 Bangarang/	NA	NA
2013060801	fw0001	2013	06	08	159	2013.43561643836	NA	01	NCCS	NA	NA	FW_2013-06-08_NCCS_Squally Area_D-5636.JPG	../0 photos/photos/2013 NCCS/	NA	NA
2013060801	fw0001	2013	06	08	159	2013.43561643836	NA	01	NCCS	NA	NA	FW_2013-06-08_NCCS_Squally Area_D-5647.JPG	../0 photos/photos/2013 NCCS/	NA	NA
2013061501	fw0028	2013	06	15	166	2013.45479452055	NA	01	NCCS	NA	NA	FW_2013-06-15_NCCS_Squally Area_D-6604.JPG	../0 photos/photos/2013 NCCS/	NA	NA
2013061501	fw0001	2013	06	15	166	2013.45479452055	NA	01	NCCS	NA	NA	FW_2013-06-15_NCCS_Squally Area_D-6606.JPG	../0 photos/photos/2013 NCCS/	NA	NA
2013061501	fw0026	2013	06	15	166	2013.45479452055	NA	01	NCCS	NA	NA	FW_2013-06-15_NCCS_Squally Area_D-6616.JPG	../0 photos/photos/2013 NCCS/	NA	NA
2013061502	fw0052	2013	06	15	166	2013.45479452055	NA	02	NCCS	NA	NA	FW_2013-06-15_NCCS_Squally Area_D-6772.JPG	../0 photos/photos/2013 NCCS/	NA	NA
2013061601	fw0052	2013	06	16	167	2013.45753424658	NA	01	NCCS	NA	NA	FW_2013-06-16_NCCS_TaylorBight_D-6299.JPG	../0 photos/photos/2013 NCCS/	NA	NA
2013062301	fw0087	2013	06	23	174	2013.47671232877	NA	01	NCCS	NA	NA	FW_2013-06-23_NCCS_Squally Area_D-7705.JPG	../0 photos/photos/2013 NCCS/	NA	NA
2013062601	fw0008	2013	06	26	177	2013.48493150685	NA	01	NCCS	NA	NA	FW_2013-06-26_NCCS_Squally Area_D-8252.JPG	../0 photos/photos/2013 NCCS/	NA	NA
2013062601	fw0008	2013	06	26	177	2013.48493150685	NA	01	NCCS	NA	NA	FW_2013-06-26_NCCS_Squally Area_D-8280.JPG	../0 photos/photos/2013 NCCS/	NA	NA
2013062601	fw0047	2013	06	26	177	2013.48493150685	NA	01	NCCS	NA	NA	FW_2013-06-26_NCCS_Squally Area_D-8283.JPG	../0 photos/photos/2013 NCCS/	NA	NA
2013070202	fw0066	2013	07	02	183	2013.50136986301	NA	02	NCCS	NA	NA	FW_2013-07-02_NCCS_Squally Area_D-0524.JPG	../0 photos/photos/2013 NCCS/	NA	NA
2013070202	fw0003	2013	07	02	183	2013.50136986301	NA	02	NCCS	52.93466667	-129.3217	FW_2013-07-02NCCS_Squally Area_D-0546.JPG	../0 photos/photos/2013 NCCS/	NA	NA
2013070202	fw0026	2013	07	02	183	2013.50136986301	NA	02	NCCS	52.9318	-129.3257667	FW_2013-07-02NCCS_Squally Area_D-0559.JPG	../0 photos/photos/2013 NCCS/	NA	NA
2013070202	fw0002	2013	07	02	183	2013.50136986301	NA	02	NCCS	52.92545	-129.3402333	FW_2013-07-02NCCS_Squally Area_D-0569.JPG	../0 photos/photos/2013 NCCS/	NA	NA
2013070203	fw0062	2013	07	02	183	2013.50136986301	NA	03	NCCS	52.93948333	-129.2425	FW_2013-07-02NCCS_Squally Area_D-0674.JPG	../0 photos/photos/2013 NCCS/	NA	NA
2013070204	fw0008	2013	07	02	183	2013.50136986301	NA	04	NCCS	52.98811667	-129.2553	FW_2013-07-02NCCS_Squally Area_D-0955.JPG	../0 photos/photos/2013 NCCS/	NA	NA
2013070204	fw0045	2013	07	02	183	2013.50136986301	NA	04	NCCS	52.98911667	-129.2555	FW_2013-07-02NCCS_Squally Area_D-0958.JPG	../0 photos/photos/2013 NCCS/	NA	NA
2013070301	fw0056	2013	07	03	184	2013.50410958904	NA	01	NCCS	53.02168333	-129.2776333	FW_2013-07-03_NCCS_Squally Area_D-1263.JPG	../0 photos/photos/2013 NCCS/	NA	NA
2013070301	fw0019	2013	07	03	184	2013.50410958904	NA	01	NCCS	53.01743333	-129.2770167	FW_2013-07-03_NCCS_Squally Area_D-1286.JPG	../0 photos/photos/2013 NCCS/	NA	NA
2013070301	fw0056	2013	07	03	184	2013.50410958904	NA	01	NCCS	53.01723333	-129.27675	FW_2013-07-03_NCCS_Squally Area_D-1292.JPG	../0 photos/photos/2013 NCCS/	NA	NA
2013070301	fw0002	2013	07	03	184	2013.50410958904	NA	01	NCCS	53.0196	-129.2871167	FW_2013-07-03_NCCS_Squally Area_D-1313.JPG	../0 photos/photos/2013 NCCS/	NA	NA
2013070301	fw0002	2013	07	03	184	2013.50410958904	NA	01	NCCS	NA	NA	FW_2013-08-28_NCCS_Squally Area_D-1313.JPG	../0 photos/photos/2013 NCCS/	NA	NA
2013070302	fw0021	2013	07	03	184	2013.50410958904	NA	02	NCCS	52.98106667	-129.2578667	FW_2013-07-03_NCCS_Squally Area_D-1387.JPG	../0 photos/photos/2013 NCCS/	NA	NA
2013070302	fw0032	2013	07	03	184	2013.50410958904	NA	02	NCCS	52.98106667	-129.2412	FW_2013-07-03_NCCS_Squally Area_D-1396.JPG	../0 photos/photos/2013 NCCS/	NA	NA
2013070302	fw0062	2013	07	03	184	2013.50410958904	NA	02	NCCS	52.9807	-129.25885	FW_2013-07-03_NCCS_Squally Area_D-1409.JPG	../0 photos/photos/2013 NCCS/	NA	NA
2013071301	fw0008	2013	07	13	194	2013.53150684932	NA	01	NCCS	NA	NA	FW_2013-07-13_NCCS_Squally Area_D-2110.JPG	../0 photos/photos/2013 NCCS/	NA	NA
2013071301	fw0001	2013	07	13	194	2013.53150684932	NA	01	NCCS	NA	NA	FW_2013-07-13_NCCS_Squally Area_D-2116.JPG	../0 photos/photos/2013 NCCS/	NA	NA
2013071301	fw0008	2013	07	13	194	2013.53150684932	NA	01	NCCS	NA	NA	FW_2013-07-13_NCCS_Squally Area_D-2122.JPG	../0 photos/photos/2013 NCCS/	NA	NA
2013071801	fw0045	2013	07	18	199	2013.54520547945	NA	01	NCCS	53.07105	-129.1864167	FW_2013-07-18_NCCS_Squally Area_D-3073.JPG	../0 photos/photos/2013 NCCS/	NA	NA
2013071801	fw0008	2013	07	18	199	2013.54520547945	NA	01	NCCS	53.0648	-129.1884667	FW_2013-07-18_NCCS_Squally Area_D-3080.JPG	../0 photos/photos/2013 NCCS/	NA	NA
2013071801	fw0001	2013	07	18	199	2013.54520547945	NA	01	NCCS	53.06443333	-129.1879333	FW_2013-07-18_NCCS_Squally Area_D-3095.JPG	../0 photos/photos/2013 NCCS/	NA	NA
2013071801	fw0008	2013	07	18	199	2013.54520547945	NA	01	NCCS	53.05696667	-129.1843333	FW_2013-07-18_NCCS_Squally Area_D-3112.JPG	../0 photos/photos/2013 NCCS/	NA	NA
2013071801	fw0001	2013	07	18	199	2013.54520547945	NA	01	NCCS	53.04786667	-129.1908333	FW_2013-07-18_NCCS_Squally Area_D-3122.JPG	../0 photos/photos/2013 NCCS/	NA	NA
2013071801	fw0045	2013	07	18	199	2013.54520547945	NA	01	NCCS	53.03943333	-129.1977	FW_2013-07-18_NCCS_Squally Area_D-3135.JPG	../0 photos/photos/2013 NCCS/	NA	NA
2013072601	fw0070	2013	07	26	207	2013.56712328767	NA	01	NCCS	NA	NA	FW_2013-07-26_NCCS_Squally Area_D-3522.JPG	../0 photos/photos/2013 NCCS/	NA	NA
2013072601	fw0005	2013	07	26	207	2013.56712328767	NA	01	NCCS	53.0429	-129.27755	FW_2013-07-26_NCCS_Squally Area_D-3534.JPG	../0 photos/photos/2013 NCCS/	NA	NA
2013072601	fw0057	2013	07	26	207	2013.56712328767	NA	01	NCCS	53.04355	-129.27745	FW_2013-07-26_NCCS_Squally Area_D-3543.JPG	../0 photos/photos/2013 NCCS/	NA	NA
2013072601	fw0008	2013	07	26	207	2013.56712328767	NA	01	NCCS	53.08666667	-129.3402167	FW_2013-07-26_NCCS_Squally Area_D-3674.JPG	../0 photos/photos/2013 NCCS/	NA	NA
2013072601	fw0001	2013	07	26	207	2013.56712328767	NA	01	NCCS	53.08666667	-129.3402167	FW_2013-07-26_NCCS_Squally Area_D-3677.JPG	../0 photos/photos/2013 NCCS/	NA	NA
2013072602	fw0008	2013	07	26	207	2013.56712328767	NA	02	NCCS	53.09631667	-129.3766833	FW_2013-07-26_NCCS_Squally Area_D-3855.JPG	../0 photos/photos/2013 NCCS/	NA	NA
2013072602	fw0001	2013	07	26	207	2013.56712328767	NA	02	NCCS	53.10313333	-128.3560333	FW_2013-07-26_NCCS_Squally Area_D-3887.JPG	../0 photos/photos/2013 NCCS/	NA	NA
2013080301	fw0061	2013	08	03	215	2013.58904109589	NA	01	NCCS	53.04981667	-129.2668333	FW_2013-08-03_NCCS_Squally Area_D-9265.JPG	../0 photos/photos/2013 NCCS/	NA	NA
2013080401	fw0062	2013	08	04	216	2013.59178082192	NA	01	NCCS	53.06358333	-129.2789667	FW_2013-08-04_NCCS_Squally Area_D-9384.JPG	../0 photos/photos/2013 NCCS/	NA	NA
2013080401	fw0062	2013	08	04	216	2013.59178082192	NA	01	NCCS	53.06236667	-129.2827167	FW_2013-08-04_NCCS_Squally Area_D-9396.JPG	../0 photos/photos/2013 NCCS/	NA	NA
2013080401	fw0012	2013	08	04	216	2013.59178082192	NA	01	NCCS	53.07098333	-129.2892833	FW_2013-08-04_NCCS_Squally Area_D-9418.JPG	../0 photos/photos/2013 NCCS/	NA	NA
2013080401	fw0061	2013	08	04	216	2013.59178082192	NA	01	NCCS	53.04673333	-129.3095167	FW_2013-08-04_NCCS_Squally Area_D-9435.JPG	../0 photos/photos/2013 NCCS/	NA	NA
2013081301	fw0068	2013	08	13	225	2013.61643835616	NA	01	NCCS	53.0462	-129.19105	FW_2013-08-13_NCCS_Squally Area_D-9741.JPG	../0 photos/photos/2013 NCCS/	NA	NA
2013081302	fw0070	2013	08	13	225	2013.61643835616	NA	02	NCCS	53.04296667	-129.2091833	FW_2013-08-13_NCCS_Squally Area_D-9895.JPG	../0 photos/photos/2013 NCCS/	NA	NA
2013081302	fw0054	2013	08	13	225	2013.61643835616	NA	02	NCCS	53.08001667	-129.3314833	FW_2013-08-13_NCCS_SquallyArea_D-9896	../0 photos/photos/2013 NCCS/	NA	NA
2013081302	fw0057	2013	08	13	225	2013.61643835616	NA	02	NCCS	53.04295	-129.2096667	FW_2013-08-13_NCCS_Squally Area_D-9921.JPG	../0 photos/photos/2013 NCCS/	NA	NA
2013081701	fw0050	2013	08	17	229	2013.62739726027	NA	01	NCCS	53.10203333	-129.1836667	FW_2013-08-17_NCCS_Taylor Bight_D-0219.JPG	../0 photos/photos/2013 NCCS/	NA	NA
2013082501	fw0066	2013	08	25	237	2013.64931506849	NA	01	NCCS	NA	NA	FW_2013-08-25_NCCS_Squally Area_D-0662.JPG	../0 photos/photos/2013 NCCS/	NA	NA
2013082601	fw0077	2013	08	26	238	2013.65205479452	NA	01	NCCS	53.061	-129.3295	FW_2013-08-26_NCCS_Squally Area_D-0683	../0 photos/photos/2013 NCCS/	NA	NA
2013082601	fw0069	2013	08	26	238	2013.65205479452	NA	01	NCCS	53.061	-129.3295	FW_2013-08-26_NCCS_SquallyArea_D-0686.JPG	../0 photos/photos/2013 NCCS/	NA	NA
2013082601	fw0077	2013	08	26	238	2013.65205479452	NA	01	NCCS	53.06696667	-129.32645	FW_2013-08-26_NCCS_Squally Area_D-0708	../0 photos/photos/2013 NCCS/	NA	NA
2013082601	fw0069	2013	08	26	238	2013.65205479452	NA	01	NCCS	53.06696667	-129.32645	FW_2013-08-26_NCCS_SquallyArea_D-0716.JPG	../0 photos/photos/2013 NCCS/	NA	NA
2013082601	fw0035	2013	08	26	238	2013.65205479452	NA	01	NCCS	53.0826	-129.3637833	FW_2013-08-26_NCCS_SquallyArea_D-0767.JPG	../0 photos/photos/2013 NCCS/	NA	NA
2013082601	fw0036	2013	08	26	238	2013.65205479452	NA	01	NCCS	53.08196667	-129.3640667	FW_2013-08-26_NCCS_Squally Area_D-0787.JPG	../0 photos/photos/2013 NCCS/	NA	NA
2013082601	fw0073	2013	08	26	238	2013.65205479452	NA	01	NCCS	53.08196667	-129.3640667	FW_2013-08-26_NCCS_Squally Area_D-0792	../0 photos/photos/2013 NCCS/	NA	NA
2013082601	fw0007	2013	08	26	238	2013.65205479452	NA	01	NCCS	53.10125	-129.3585167	FW_2013-08-26_NCCS_Squally Area_D-0800	../0 photos/photos/2013 NCCS/	NA	NA
2013082601	fw0080	2013	08	26	238	2013.65205479452	NA	01	NCCS	53.10245	-129.35865	FW_2013-08-26_NCCS_Squally Area_D-0838.JPG	../0 photos/photos/2013 NCCS/	NA	NA
2013082601	fw0054	2013	08	26	238	2013.65205479452	NA	01	NCCS	53.10251667	-129.3586333	FW_2013-08-26_NCCS_SquallyArea_D-0842	../0 photos/photos/2013 NCCS/	NA	NA
2013082601	fw0066	2013	08	26	238	2013.65205479452	NA	01	NCCS	53.1032	-129.3588	FW_2013-08-26_NCCS_Squally Area_D-0850.JPG	../0 photos/photos/2013 NCCS/	NA	NA
2013082601	fw0007	2013	08	26	238	2013.65205479452	NA	01	NCCS	53.10336667	-129.3589	FW_2013-08-26_NCCS_Squally Area_D-0860	../0 photos/photos/2013 NCCS/	NA	NA
2013082601	fw0071	2013	08	26	238	2013.65205479452	NA	01	NCCS	53.10353333	-129.3589333	FW_2013-08-26_NCCS_SquallyArea_D-0869.JPG	../0 photos/photos/2013 NCCS/	NA	NA
2013082601	fw0054	2013	08	26	238	2013.65205479452	NA	01	NCCS	53.10371667	-129.3590167	FW_2013-08-26_NCCS_SquallyArea_D-0876	../0 photos/photos/2013 NCCS/	NA	NA
2013082601	fw0066	2013	08	26	238	2013.65205479452	NA	01	NCCS	53.10516667	-129.35925	FW_2013-08-26_NCCS_Squally Area_D-0885.JPG	../0 photos/photos/2013 NCCS/	NA	NA
2013082602	fw0036	2013	08	26	238	2013.65205479452	NA	02	NCCS	53.04485	-129.2853667	FW_2013-08-26_NCCS_Squally Area_D-1038.JPG	../0 photos/photos/2013 NCCS/	NA	NA
2013082603	fw0007	2013	08	26	238	2013.65205479452	NA	03	NCCS	52.96326667	-129.2029	FW_2013-08-26_NCCS_Squally Area_D-1315	../0 photos/photos/2013 NCCS/	NA	NA
2013082603	fw0007	2013	08	26	238	2013.65205479452	NA	03	NCCS	52.9516	-129.2045333	FW_2013-08-26_NCCS_Squally Area_D-1330	../0 photos/photos/2013 NCCS/	NA	NA
2013082604	fw0007	2013	08	26	238	2013.65205479452	NA	04	NCCS	53.15555	-129.3688833	FW_2013-08-26_NCCS_Squally Area_D-1502	../0 photos/photos/2013 NCCS/	NA	NA
2013082701	fw0008	2013	08	27	239	2013.65479452055	NA	01	NCCS	53.05401667	-129.30045	FW_2013-08-27_NCCS_Squally Area_D-0977.JPG	../0 photos/photos/2013 NCCS/	NA	NA
2013082701	fw0054	2013	08	27	239	2013.65479452055	NA	01	NCCS	53.04485	-129.2853667	FW_2013-08-27_NCCS_SquallyArea_D-1041	../0 photos/photos/2013 NCCS/	NA	NA
2013082701	fw0001	2013	08	27	239	2013.65479452055	NA	01	NCCS	53.06338333	-129.3082333	FW_2013-08-27_NCCS_Squally Area_D-1047.JPG	../0 photos/photos/2013 NCCS/	NA	NA
2013082701	fw0008	2013	08	27	239	2013.65479452055	NA	01	NCCS	53.06338333	-129.3082333	FW_2013-08-27_NCCS_Squally Area_D-1051.JPG	../0 photos/photos/2013 NCCS/	NA	NA
2013082701	fw0077	2013	08	27	239	2013.65479452055	NA	01	NCCS	53.06278333	-129.3080667	FW_2013-08-27_NCCS_Squally Area_D-1057	../0 photos/photos/2013 NCCS/	NA	NA
2013082701	fw0073	2013	08	27	239	2013.65479452055	NA	01	NCCS	53.06295	-129.3079667	FW_2013-08-27_NCCS_Squally Area_D-1059	../0 photos/photos/2013 NCCS/	NA	NA
2013082701	fw0055	2013	08	27	239	2013.65479452055	NA	01	NCCS	53.06295	-129.3079667	FW_2013-08-27_NCCS_Squally Area_D-1061.JPG	../0 photos/photos/2013 NCCS/	NA	NA
2013082701	fw0080	2013	08	27	239	2013.65479452055	NA	01	NCCS	53.07461667	-129.3571333	FW_2013-08-27_NCCS_Squally Area_D-1089.JPG	../0 photos/photos/2013 NCCS/	NA	NA
2013082701	fw0060	2013	08	27	239	2013.65479452055	NA	01	NCCS	53.07461667	-129.3571333	FW_2013-08-27_NCCS_Squally Area_D-1091.JPG	../0 photos/photos/2013 NCCS/	NA	NA
2013082701	fw0069	2013	08	27	239	2013.65479452055	NA	01	NCCS	53.07461667	-129.3571333	FW_2013-08-27_NCCS_SquallyArea_D-1096.JPG	../0 photos/photos/2013 NCCS/	NA	NA
2013082801	fw0002	2013	08	28	240	2013.65753424658	NA	01	NCCS	53.02935	-129.251	FW_2013-08-28_NCCS_Squally Area_D-1111.JPG	../0 photos/photos/2013 NCCS/	NA	NA
2013082801	fw0055	2013	08	28	240	2013.65753424658	NA	01	NCCS	53.02823333	-129.2489667	FW_2013-08-28_NCCS_Squally Area_D-1144.JPG	../0 photos/photos/2013 NCCS/	NA	NA
2013082801	fw0070	2013	08	28	240	2013.65753424658	NA	01	NCCS	53.00173333	-129.2572833	FW_2013-08-28_NCCS_Squally Area_D-1184.JPG	../0 photos/photos/2013 NCCS/	NA	NA
2013082801	fw0073	2013	08	28	240	2013.65753424658	NA	01	NCCS	53.98748333	-129.2034333	FW_2013-08-28_NCCS_Squally Area_D-1241	../0 photos/photos/2013 NCCS/	NA	NA
2013082801	fw0054	2013	08	28	240	2013.65753424658	NA	01	NCCS	53.98748333	-129.2034333	FW_2013-08-28_NCCS_SquallyArea_D-1245	../0 photos/photos/2013 NCCS/	NA	NA
2013082801	fw0073	2013	08	28	240	2013.65753424658	NA	01	NCCS	52.95036667	-129.2060333	FW_2013-08-28_NCCS_Squally Area_D-1354	../0 photos/photos/2013 NCCS/	NA	NA
2013082801	fw0054	2013	08	28	240	2013.65753424658	NA	01	NCCS	52.95036667	-129.2060333	FW_2013-08-28_NCCS_SquallyArea_D-1361	../0 photos/photos/2013 NCCS/	NA	NA
2013083001	fw0077	2013	08	30	242	2013.66301369863	NA	01	NCCS	53.15555	-129.3688833	FW_2013-08-30_NCCS_Squally Area_D-1495	../0 photos/photos/2013 NCCS/	NA	NA
2013083001	fw0080	2013	08	30	242	2013.66301369863	NA	01	NCCS	53.15508333	-129.3674667	FW_2013-08-30_NCCS_Squally Area_D-1506.JPG	../0 photos/photos/2013 NCCS/	NA	NA
2013083001	fw0069	2013	08	30	242	2013.66301369863	NA	01	NCCS	53.15508333	-129.3674667	FW_2013-08-30_NCCS_SquallyArea_D-1513.JPG	../0 photos/photos/2013 NCCS/	NA	NA
2013083001	fw0035	2013	08	30	242	2013.66301369863	NA	01	NCCS	53.15508333	-129.3674667	FW_2013-08-30_NCCS_Squally Area_D-1516.JPG	../0 photos/photos/2013 NCCS/	NA	NA
2013090401	fw0061	2013	09	04	247	2013.67671232877	NA	01	NCCS	52.88758333	-129.2087833	FW_2013-09-04_NCCS_Squally Area_D-2143.JPG	../0 photos/photos/2013 NCCS/	NA	NA
2013090401	fw0024	2013	09	04	247	2013.67671232877	NA	01	NCCS	52.88788333	-129.2038333	FW_2013-09-04_NCCS_Squally Area_D-_2149.JPG	../0 photos/photos/2013 NCCS/	NA	NA
2013090401	fw0070	2013	09	04	247	2013.67671232877	NA	01	NCCS	52.87505	-129.2157333	FW_2013-09-04_NCCS_Squally Area_D-2164.JPG	../0 photos/photos/2013 NCCS/	NA	NA
2013090401	fw0054	2013	09	04	247	2013.67671232877	NA	01	NCCS	52.87448333	-129.21495	FW_2013-09-04_NCCS_SquallyArea_D-2174	../0 photos/photos/2013 NCCS/	NA	NA
2013090401	fw0048	2013	09	04	247	2013.67671232877	NA	01	NCCS	52.8759	-129.2056333	FW_2013-09-04_NCCS_Squally Area_D-_2196.JPG	../0 photos/photos/2013 NCCS/	NA	NA
2013090401	fw0087	2013	09	04	247	2013.67671232877	NA	01	NCCS	52.87723333	-129.19115	FW_2013-09-04_NCCS_Squally Area_D-_2215.JPG	../0 photos/photos/2013 NCCS/	NA	NA
2013090402	fw0026	2013	09	04	247	2013.67671232877	NA	02	NCCS	52.877	-129.2103	FW_2013-09-04_NCCS_Squally Area_D-_2499..JPG	../0 photos/photos/2013 NCCS/	NA	NA
2013092401	fw0036	2013	09	24	267	2013.73150684932	NA	01	NCCS	NA	NA	FW_2013-09-24_NCCS_Squally Area_D-2170.JPG	../0 photos/photos/2013 NCCS/	NA	NA
2013092401	fw0036	2013	09	24	267	2013.73150684932	NA	01	NCCS	NA	NA	FW_2013-09-24_NCCS_Squally Area_D-2490.JPG	../0 photos/photos/2013 NCCS/	NA	NA
2013092403	fw0080	2013	09	24	267	2013.73150684932	NA	03	NCCS	NA	NA	FW_2013-09-24_NCCS_Squally Area_D-5232.JPG	../0 photos/photos/2013 NCCS/	NA	NA
2013092501	fw0024	2013	09	25	268	2013.73424657534	NA	01	NCCS	53.04223333	-129.2360667	FW_2013-09-25_NCCS_Squally Area_D-_5370.JPG	../0 photos/photos/2013 NCCS/	NA	NA
2013092501	fw0001	2013	09	25	268	2013.73424657534	NA	01	NCCS	53.04223333	-129.2360667	FW_2013-09-25_NCCS_Squally Area_D-5374.JPG	../0 photos/photos/2013 NCCS/	NA	NA
2013092501	fw0035	2013	09	25	268	2013.73424657534	NA	01	NCCS	53.04223333	-129.2360667	FW_2013-09-25_NCCS_Squally Area_D-5378.JPG	../0 photos/photos/2013 NCCS/	NA	NA
2013093001	fw0051	2013	09	30	273	2013.74794520548	NA	01	NCCS	53.08826667	-129.1579167	FW_2013-09-30_NCCS_Squally Area_D-5560.JPG	../0 photos/photos/2013 NCCS/	NA	NA
2013101301	fw0075	2013	10	13	286	2013.78356164384	NA	01	NCCS	52.87211667	-129.21155	FW_2013-10-13_NCCS_Squally Area_D-8240	../0 photos/photos/2013 NCCS/	NA	NA
2013101301	fw0060	2013	10	13	286	2013.78356164384	NA	01	NCCS	52.87211667	-129.21155	FW_2013-10-13_NCCS_Squally Area_D-8243.JPG	../0 photos/photos/2013 NCCS/	NA	NA
2013101301	fw0076	2013	10	13	286	2013.78356164384	NA	01	NCCS	52.87211667	-129.21155	FW_2013-10-13_NCCS_Squally Area_D-8245.JPG	../0 photos/photos/2013 NCCS/	NA	NA
2013102701	fw0067	2013	10	27	300	2013.82191780822	NA	01	NCCS	NA	NA	FW_2013-10-27_NCCS_Squally Area_D-0005-3.jpg	../0 photos/photos/2013 NCCS/	NA	NA
2013102701	fw0012	2013	10	27	300	2013.82191780822	NA	01	NCCS	NA	NA	FW_2013-10-27_NCCS_Squally Area_D-0022.JPG	../0 photos/photos/2013 NCCS/	NA	NA
2013102701	fw0067	2013	10	27	300	2013.82191780822	NA	01	NCCS	NA	NA	FW_2013-10-27_NCCS_Squally Area_D-0054-2.jpg	../0 photos/photos/2013 NCCS/	NA	NA
2013102701	fw0080	2013	10	27	300	2013.82191780822	NA	01	NCCS	NA	NA	FW_2013-10-27_NCCS_Squally Area_D-0084.JPG	../0 photos/photos/2013 NCCS/	NA	NA
2013102701	fw0079	2013	10	27	300	2013.82191780822	NA	01	NCCS	NA	NA	FW_2013-10-27_NCCS_Squally Area_D-1044.JPG	../0 photos/photos/2013 NCCS/	NA	NA
2013102701	fw0079	2013	10	27	300	2013.82191780822	NA	01	NCCS	NA	NA	FW_2013-10-27_NCCS_Squally Area_D-1119.JPG	../0 photos/photos/2013 NCCS/	NA	NA
2014081201	fw0001	2014	08	12	224	2014.61369863014	NA	01	Bangarang	53.271	-129.42	0812_02Squally_7DE_47927.JPG	../0 photos/photos/2014 Bangarang/	NA	NA
2014081202	fw0055	2014	08	12	224	2014.61369863014	NA	02	Bangarang	53.211	-129.417	0812_02Squally_7DE_48270.JPG	../0 photos/photos/2014 Bangarang/	NA	NA
2014081202	fw0055	2014	08	12	224	2014.61369863014	NA	02	Bangarang	53.211	-129.417	0812_02Squally_7DE_48299.JPG	../0 photos/photos/2014 Bangarang/	NA	NA
2014081202	fw0075	2014	08	12	224	2014.61369863014	NA	02	Bangarang	53.211	-129.417	0812_02Squally_7DE_48233.JPG	../0 photos/photos/2014 Bangarang/	NA	NA
2014081203	fw0080	2014	08	12	224	2014.61369863014	NA	03	Bangarang	53.271	-129.42	0812_02Squally_7DE_48003.JPG	../0 photos/photos/2014 Bangarang/	NA	NA
2014081203	fw0082	2014	08	12	224	2014.61369863014	NA	03	Bangarang	53.271	-129.42	0812_02Squally_7DE_47930.JPG	../0 photos/photos/2014 Bangarang/	NA	NA
2014081204	fw0084	2014	08	12	224	2014.61369863014	NA	04	Bangarang	53.218	-129.449	0812_02Squally_7DE_48208.JPG	../0 photos/photos/2014 Bangarang/	NA	NA
2014081204	fw0084	2014	08	12	224	2014.61369863014	NA	04	Bangarang	53.218	-129.449	0812_02Squally_7DW_47710.JPG	../0 photos/photos/2014 Bangarang/	NA	NA
2014081301	fw0002	2014	08	13	225	2014.61643835616	NA	01	Bangarang	53.126	-129.365	B140813_01SQU_7DE_48890.JPG	../0 photos/photos/2014 Bangarang/	NA	NA
2014081301	fw0002	2014	08	13	225	2014.61643835616	NA	01	Bangarang	53.126	-129.365	B140813_01SQU_7DE_48905.JPG	../0 photos/photos/2014 Bangarang/	NA	NA
2014081301	fw0012	2014	08	13	225	2014.61643835616	NA	01	Bangarang	53.126	-129.365	B140813_01SQU_7DE_48879.JPG	../0 photos/photos/2014 Bangarang/	NA	NA
2014081301	fw0055	2014	08	13	225	2014.61643835616	NA	01	Bangarang	53.126	-129.365	B140813_01SQU_7DE_48897.JPG	../0 photos/photos/2014 Bangarang/	NA	NA
2014081301	fw0055	2014	08	13	225	2014.61643835616	NA	01	Bangarang	53.126	-129.365	B140813_01SQU_7DE_48918.JPG	../0 photos/photos/2014 Bangarang/	NA	NA
2014081302	fw0066	2014	08	13	225	2014.61643835616	NA	02	Bangarang	53.1598	-129.4425	B140813_01SQU_7DE_48814.JPG	../0 photos/photos/2014 Bangarang/	NA	NA
2014081302	fw0075	2014	08	13	225	2014.61643835616	NA	02	Bangarang	53.1598	-129.4425	B140813_01SQU_7DE_48802.JPG	../0 photos/photos/2014 Bangarang/	NA	NA
2014081401	fw0008	2014	08	14	226	2014.61917808219	NA	01	Bangarang	53.121	-129.114	B140814_01WHA_7DE_49382.JPG	../0 photos/photos/2014 Bangarang/	NA	NA
2014082102	fw0028	2014	08	21	233	2014.63835616438	NA	02	Bangarang	52.933	-129.216	B140821_01CAA_7DW_51576.JPG	../0 photos/photos/2014 Bangarang/	NA	NA
2014082104	UIS	2014	08	21	233	2014.63835616438	NA	04	Bangarang	52.933	-129.216	B140821_01CAA_7DE_51647.JPG	../0 photos/photos/2014 Bangarang/	NA	NA
2014082104	UIS	2014	08	21	233	2014.63835616438	NA	04	Bangarang	52.933	-129.216	B140821_01CAA_7DE_51661.JPG	../0 photos/photos/2014 Bangarang/	NA	NA
2014082202	fw0055	2014	08	22	234	2014.64109589041	NA	02	Bangarang	53.068	-129.263	B140822_01CMP_7DE_51734.JPG	../0 photos/photos/2014 Bangarang/	NA	NA
2014082202	fw0075	2014	08	22	234	2014.64109589041	NA	02	Bangarang	53.068	-129.263	B140822_01CMP_7DE_51762.JPG	../0 photos/photos/2014 Bangarang/	NA	NA
2014082202	fw0075	2014	08	22	234	2014.64109589041	NA	02	Bangarang	53.068	-129.263	B140822_01CMP_7DE_51776.JPG	../0 photos/photos/2014 Bangarang/	NA	NA
2014082401	fw0045	2014	08	24	236	2014.64657534247	NA	01	Bangarang	53.139	-129.353	B140824_02SQU_7DE_52461.JPG	../0 photos/photos/2014 Bangarang/	NA	NA
2014082501	fw0008	2014	08	25	237	2014.64931506849	NA	01	Bangarang	53.13644667	-129.379385	B140825_02SQU_7DE_54818.JPG	../0 photos/photos/2014 Bangarang/	NA	NA
2014082501	fw0059	2014	08	25	237	2014.64931506849	NA	01	Bangarang	53.13644667	-129.379385	B140825_02SQU_7DE_54850.JPG	../0 photos/photos/2014 Bangarang/	NA	NA
2014082701	fw0005	2014	08	27	239	2014.65479452055	NA	01	Bangarang	53.15	-129.403	B140827_02SQU_7DE_56372.JPG	../0 photos/photos/2014 Bangarang/	NA	NA
2014082701	fw0008	2014	08	27	239	2014.65479452055	NA	01	Bangarang	53.15	-129.403	B140827_02SQU_7DE_56460.JPG	../0 photos/photos/2014 Bangarang/	NA	NA
2014082702	fw0012	2014	08	27	239	2014.65479452055	NA	02	Bangarang	53.127	-129.381	B140827_02SQU_7DW_55594.JPG	../0 photos/photos/2014 Bangarang/	NA	NA
2014082702	fw0012	2014	08	27	239	2014.65479452055	NA	02	Bangarang	53.127	-129.381	B140827_02SQU_7DE_56318.JPG	../0 photos/photos/2014 Bangarang/	NA	NA
2014082703	fw0054	2014	08	27	239	2014.65479452055	NA	03	Bangarang	53.114	-129.357	B140827_02SQU_7DW_55491.JPG	../0 photos/photos/2014 Bangarang/	NA	NA
2014082703	fw0054	2014	08	27	239	2014.65479452055	NA	03	Bangarang	53.114	-129.357	B140827_02SQU_7DE_56149.JPG	../0 photos/photos/2014 Bangarang/	NA	NA
2014082704	fw0081	2014	08	27	239	2014.65479452055	NA	04	Bangarang	53.15	-129.403	B140827_02SQU_7DE_56394.JPG	../0 photos/photos/2014 Bangarang/	NA	NA
2014082801	fw0014	2014	08	28	240	2014.65753424658	NA	01	Bangarang	53.269	-129.465	B140828_02SQU_7DE_57072.JPG	../0 photos/photos/2014 Bangarang/	NA	NA
2014082801	fw0059	2014	08	28	240	2014.65753424658	NA	01	Bangarang	53.269	-129.465	B140828_02SQU_7DW_56813.JPG	../0 photos/photos/2014 Bangarang/	NA	NA
2014082802	fw0080	2014	08	28	240	2014.65753424658	NA	02	Bangarang	53.257	-129.469	B140828_02SQU_7DW_56701.JPG	../0 photos/photos/2014 Bangarang/	NA	NA
2014082802	fw0080	2014	08	28	240	2014.65753424658	NA	02	Bangarang	53.257	-129.469	B140828_02SQU_7DW_56728.JPG	../0 photos/photos/2014 Bangarang/	NA	NA
2014090301	fw0008	2014	09	03	246	2014.67397260274	NA	01	Bangarang	53.263	-129.408	B140903_03SQU_7DW_60006.JPG	../0 photos/photos/2014 Bangarang/	NA	NA
2014090302	fw0051	2014	09	03	246	2014.67397260274	NA	02	Bangarang	53.212	-129.358	B140903_03SQU_7DW_60728.JPG	../0 photos/photos/2014 Bangarang/	NA	NA
2014090301	fw0059	2014	09	03	246	2014.67397260274	NA	01	Bangarang	53.263	-129.408	B140903_03SQU_7DW_60018.JPG	../0 photos/photos/2014 Bangarang/	NA	NA
2014090302	fw0080	2014	09	03	246	2014.67397260274	NA	02	Bangarang	53.212	-129.358	B140903_03SQU_7DW_60723.JPG	../0 photos/photos/2014 Bangarang/	NA	NA
2014090401	fw0014	2014	09	04	247	2014.67671232877	NA	01	Bangarang	53.157	-129.359	B140904_03SQU_7DE_62318.JPG	../0 photos/photos/2014 Bangarang/	NA	NA
2014090401	fw0014	2014	09	04	247	2014.67671232877	NA	01	Bangarang	53.157	-129.359	B140904_03SQU_7DE_62446.JPG	../0 photos/photos/2014 Bangarang/	NA	NA
2014090401	fw0055	2014	09	04	247	2014.67671232877	NA	01	Bangarang	53.157	-129.359	B140904_03SQU_7DE_62480.JPG	../0 photos/photos/2014 Bangarang/	NA	NA
2014090401	fw0055	2014	09	04	247	2014.67671232877	NA	01	Bangarang	53.157	-129.359	B140904_03SQU_7DW_61782.JPG	../0 photos/photos/2014 Bangarang/	NA	NA
2014090402	fw0066	2014	09	04	247	2014.67671232877	NA	02	Bangarang	53.162	-129.445	B140904_03SQU_7DE_62169.JPG	../0 photos/photos/2014 Bangarang/	NA	NA
2014090402	fw0069	2014	09	04	247	2014.67671232877	NA	02	Bangarang	53.162	-129.445	B140904_03SQU_7DE_61964.JPG	../0 photos/photos/2014 Bangarang/	NA	NA
2014090402	fw0069	2014	09	04	247	2014.67671232877	NA	02	Bangarang	53.162	-129.445	B140904_03SQU_7DW_61230.JPG	../0 photos/photos/2014 Bangarang/	NA	NA
2014090401	fw0080	2014	09	04	247	2014.67671232877	NA	01	Bangarang	53.157	-129.359	B140904_03SQU_7DW_61509.JPG	../0 photos/photos/2014 Bangarang/	NA	NA
2014090401	fw0080	2014	09	04	247	2014.67671232877	NA	01	Bangarang	53.157	-129.359	B140904_03SQU_7DE_62635.JPG	../0 photos/photos/2014 Bangarang/	NA	NA
2014090402	fw0087	2014	09	04	247	2014.67671232877	NA	02	Bangarang	53.162	-129.445	B140904_03SQU_7DE_61986.JPG	../0 photos/photos/2014 Bangarang/	NA	NA
2014090402	fw0087	2014	09	04	247	2014.67671232877	NA	02	Bangarang	53.162	-129.445	B140904_03SQU_7DE_62033.JPG	../0 photos/photos/2014 Bangarang/	NA	NA
2014090901	fw0002	2014	09	09	252	2014.6904109589	NA	01	Bangarang	53.003	-129.299	B140909_03CMP_7DE_68934.JPG	../0 photos/photos/2014 Bangarang/	NA	NA
2014090901	fw0002	2014	09	09	252	2014.6904109589	NA	01	Bangarang	53.003	-129.299	B140909_03CMP_7DE_69011.JPG	../0 photos/photos/2014 Bangarang/	NA	NA
2014091001	fw0008	2014	09	10	253	2014.69315068493	NA	01	Bangarang	53.13644667	-129.379385	B140910_03SQU_7DW_69986.JPG	../0 photos/photos/2014 Bangarang/	NA	NA
2014091002	fw0051	2014	09	10	253	2014.69315068493	NA	02	Bangarang	53.072	-129.279	B140910_03SQU_7DW_69995.JPG	../0 photos/photos/2014 Bangarang/	NA	NA
2014091003	fw0054	2014	09	10	253	2014.69315068493	NA	03	Bangarang	53.264	-129.462	B140910_03SQU_7DE_69542.JPG	../0 photos/photos/2014 Bangarang/	NA	NA
2014091002	fw0075	2014	09	10	253	2014.69315068493	NA	02	Bangarang	53.072	-129.279	B140910_03SQU_7DE_69377.JPG	../0 photos/photos/2014 Bangarang/	NA	NA
2014091101	fw0055	2014	09	11	254	2014.69589041096	NA	01	Bangarang	53.155	-129.402	B140911_03SQU_7DE_70318.JPG	../0 photos/photos/2014 Bangarang/	NA	NA
2014091101	fw0055	2014	09	11	254	2014.69589041096	NA	01	Bangarang	53.155	-129.402	B140911_03SQU_7DW_70724.JPG	../0 photos/photos/2014 Bangarang/	NA	NA
2014091101	fw0066	2014	09	11	254	2014.69589041096	NA	01	Bangarang	53.155	-129.402	B140911_03SQU_7DW_70587.JPG	../0 photos/photos/2014 Bangarang/	NA	NA
2014091101	fw0080	2014	09	11	254	2014.69589041096	NA	01	Bangarang	53.155	-129.402	B140911_03SQU_7DE_70311.JPG	../0 photos/photos/2014 Bangarang/	NA	NA
2014091101	fw0080	2014	09	11	254	2014.69589041096	NA	01	Bangarang	53.155	-129.402	B140911_03SQU_7DE_70337.JPG	../0 photos/photos/2014 Bangarang/	NA	NA
2014051001	fw0053	2014	05	10	130	2014.35616438356	NA	01	NCCS	52.99153333	-129.2405	FW_2014-05-10_NCCS_SquallyArea_D-2480-2.jpg	../0 photos/photos/2014 NCCS/	NA	NA
2014070901	fw0075	2014	07	09	190	2014.52054794521	NA	01	NCCS	53.2262	-129.1400333	FW_2014-07-09_NCCS_SquallyArea_D-5820.JPG	../0 photos/photos/2014 NCCS/	NA	NA
2014072201	fw0066	2014	07	22	203	2014.55616438356	NA	01	NCCS	53.14003333	-129.3746167	FW_2014-07-22_NCCS_SquallyArea_D-6258.JPG	../0 photos/photos/2014 NCCS/	NA	NA
2014072201	fw0075	2014	07	22	203	2014.55616438356	NA	01	NCCS	53.1304	-129.3755833	FW_2014-07-22_NCCS_SquallyArea_D-6274.JPG	../0 photos/photos/2014 NCCS/	NA	NA
2014072201	fw0080	2014	07	22	203	2014.55616438356	NA	01	NCCS	53.1304	-129.3755833	FW_2014-07-22_NCCS_SquallyArea_D-6272.JPG	../0 photos/photos/2014 NCCS/	NA	NA
2014080301	fw0045	2014	08	03	215	2014.58904109589	NA	01	NCCS	53.09591667	-129.1852667	FW_2014-08-03_NCCS_SquallyArea_D-7681.JPG	../0 photos/photos/2014 NCCS/	NA	NA
2014080401	fw0069	2014	08	04	216	2014.59178082192	NA	01	NCCS	53.09813333	-129.1923833	FW_2014-08-04_NCCS_SquallyArea_D-7796.JPG	../0 photos/photos/2014 NCCS/	NA	NA
2014080401	fw0069	2014	08	04	216	2014.59178082192	NA	01	NCCS	53.08553333	-129.2035833	FW_2014-08-04_NCCS_SquallyArea_D-7840.JPG	../0 photos/photos/2014 NCCS/	NA	NA
2014080401	fw0075	2014	08	04	216	2014.59178082192	NA	01	NCCS	53.0858	-129.1824667	FW_2014-08-04_NCCS_SquallyArea_D-7810.JPG	../0 photos/photos/2014 NCCS/	NA	NA
2014080801	fw0065	2014	08	08	220	2014.60273972603	NA	01	NCCS	53.04128333	-129.2846	FW_2014-08-08_NCCS_SquallyArea_D-8601.JPG	../0 photos/photos/2014 NCCS/	NA	NA
2014080801	fw0086	2014	08	08	220	2014.60273972603	NA	01	NCCS	53.04128333	-129.2846	FW_2014-08-08_NCCS_SquallyArea_D-8600.JPG	../0 photos/photos/2014 NCCS/	NA	NA
2014081401	fw0008	2014	08	14	226	2014.61917808219	NA	01	NCCS	53.12436667	-129.3669833	FW_2014-08-14_NCCS_SquallyArea_D-0574.JPG	../0 photos/photos/2014 NCCS/	NA	NA
2014081401	fw0075	2014	08	14	226	2014.61917808219	NA	01	NCCS	53.1244	-129.3672667	FW_2014-08-14_NCCS_SquallyArea_D-0565.JPG	../0 photos/photos/2014 NCCS/	NA	NA
2014081801	fw0008	2014	08	18	230	2014.6301369863	NA	01	NCCS	53.08951667	-129.17675	FW_2014-08-18_NCCS_SquallyArea_D-1523.JPG	../0 photos/photos/2014 NCCS/	NA	NA
2014081801	fw0008	2014	08	18	230	2014.6301369863	NA	01	NCCS	53.09863333	-129.1878833	FW_2014-08-18_NCCS_SquallyArea_D-1678.JPG	../0 photos/photos/2014 NCCS/	NA	NA
2014081802	fw0021	2014	08	18	230	2014.6301369863	NA	02	NCCS	53.10196667	-129.1838	FW_2014-08-18_NCCS_SquallyArea_D-1294.JPG	../0 photos/photos/2014 NCCS/	NA	NA
2014081802	fw0036	2014	08	18	230	2014.6301369863	NA	02	NCCS	53.09516667	-129.18285	FW_2014-08-18_NCCS_SquallyArea_D-1360.JPG	../0 photos/photos/2014 NCCS/	NA	NA
2014081802	fw0075	2014	08	18	230	2014.6301369863	NA	02	NCCS	53.08951667	-129.17675	FW_2014-08-18_NCCS_SquallyArea_D-1511.JPG	../0 photos/photos/2014 NCCS/	NA	NA
2014081802	fw0075	2014	08	18	230	2014.6301369863	NA	02	NCCS	53.09863333	-129.1878833	FW_2014-08-18_NCCS_SquallyArea_D-1668.JPG	../0 photos/photos/2014 NCCS/	NA	NA
2014081802	fw0076	2014	08	18	230	2014.6301369863	NA	02	NCCS	53.10051667	-129.19005	FW_2014-08-18_NCCS_SquallyArea_D-1593.JPG	../0 photos/photos/2014 NCCS/	NA	NA
2014081802	fw0076	2014	08	18	230	2014.6301369863	NA	02	NCCS	53.09863333	-129.1878833	FW_2014-08-18_NCCS_SquallyArea_D-1674.JPG	../0 photos/photos/2014 NCCS/	NA	NA
2014082001	fw0001	2014	08	20	232	2014.63561643836	NA	01	NCCS	53.08531667	-129.2374667	FW_2014-08-20_NCCS_SquallyArea_D-2217L.JPG	../0 photos/photos/2014 NCCS/	NA	NA
2014082001	fw0021	2014	08	20	232	2014.63561643836	NA	01	NCCS	53.05575	-129.2477833	FW_2014-08-20_NCCS_SquallyArea_D-2249.JPG	../0 photos/photos/2014 NCCS/	NA	NA
2014082001	fw0021	2014	08	20	232	2014.63561643836	NA	01	NCCS	53.04583333	-129.25285	FW_2014-08-20_NCCS_SquallyArea_D-2311.JPG	../0 photos/photos/2014 NCCS/	NA	NA
2014082001	fw0035	2014	08	20	232	2014.63561643836	NA	01	NCCS	53.05575	-129.2477833	FW_2014-08-20_NCCS_SquallyArea_D-2250.JPG	../0 photos/photos/2014 NCCS/	NA	NA
2014082001	fw0055	2014	08	20	232	2014.63561643836	NA	01	NCCS	53.05575	-129.2477833	FW_2014-08-20_NCCS_SquallyArea_D-2255.JPG	../0 photos/photos/2014 NCCS/	NA	NA
2014082001	fw0076	2014	08	20	232	2014.63561643836	NA	01	NCCS	53.0879	-129.2240833	FW_2014-08-20_NCCS_SquallyArea_D-2160.JPG	../0 photos/photos/2014 NCCS/	NA	NA
2014082001	fw0080	2014	08	20	232	2014.63561643836	NA	01	NCCS	53.0879	-129.2240833	FW_2014-08-20_NCCS_SquallyArea_D-2165.JPG	../0 photos/photos/2014 NCCS/	NA	NA
2014082001	fw0082	2014	08	20	232	2014.63561643836	NA	01	NCCS	53.08531667	-129.2374667	FW_2014-08-20_NCCS_SquallyArea_D-2217R.JPG	../0 photos/photos/2014 NCCS/	NA	NA
2014082001	fw0084	2014	08	20	232	2014.63561643836	NA	01	NCCS	53.04901667	-129.2547	FW_2014-08-20_NCCS_SquallyArea_D-2271.JPG	../0 photos/photos/2014 NCCS/	NA	NA
2014082101	fw0014	2014	08	21	233	2014.63835616438	NA	01	NCCS	53.11515	-129.1008833	FW_2014-08-21_NCCS_SquallyArea_D-2488.JPG	../0 photos/photos/2014 NCCS/	NA	NA
2014082103	fw0069	2014	08	21	233	2014.63835616438	NA	03	NCCS	53.10291667	-129.1956	FW_2014-08-21_NCCS_SquallyArea_D-3877.JPG	../0 photos/photos/2014 NCCS/	NA	NA
2014082103	fw0075	2014	08	21	233	2014.63835616438	NA	03	NCCS	53.10291667	-129.1956	FW_2014-08-21_NCCS_SquallyArea_D-3866.JPG	../0 photos/photos/2014 NCCS/	NA	NA
2014082201	fw0054	2014	08	22	234	2014.64109589041	NA	01	NCCS	53.05995	-129.2491833	FW_2014-08-22_NCCS_SquallyArea_D-2517.JPG	../0 photos/photos/2014 NCCS/	NA	NA
2014090402	fw0066	2014	09	04	247	2014.67671232877	NA	02	NCCS	53.09726667	-129.1328667	FW_2014-09-04_NCCS_SquallyArea_D-5241.JPG	../0 photos/photos/2014 NCCS/	NA	NA
2014090402	fw0069	2014	09	04	247	2014.67671232877	NA	02	NCCS	53.09726667	-129.1328667	FW_2014-09-04_NCCS_SquallyArea_D-5237.JPG	../0 photos/photos/2014 NCCS/	NA	NA
2014090501	fw0069	2014	09	05	248	2014.67945205479	NA	01	NCCS	53.16156667	-129.4576667	FW_2014-09-05_NCCS_SquallyArea_D-5288.JPG	../0 photos/photos/2014 NCCS/	NA	NA
2014090501	fw0069	2014	09	05	248	2014.67945205479	NA	01	NCCS	53.16156667	-129.4576667	FW_2014-09-05_NCCS_SquallyArea_D-5293.JPG	../0 photos/photos/2014 NCCS/	NA	NA
2014090601	fw0035	2014	09	06	249	2014.68219178082	NA	01	NCCS	52.95283333	-129.30005	FW_2014-09-06_NCCS_SquallyArea_D-5362.JPG	../0 photos/photos/2014 NCCS/	NA	NA
2014090601	fw0070	2014	09	06	249	2014.68219178082	NA	01	NCCS	52.95283333	-129.30005	FW_2014-09-06_NCCS_SquallyArea_D-5350.JPG	../0 photos/photos/2014 NCCS/	NA	NA
2014090801	fw0045	2014	09	08	251	2014.68767123288	NA	01	NCCS	53.09076667	-129.1769333	FW_2014-09-08_NCCS_SquallyArea_D-5598.JPG	../0 photos/photos/2014 NCCS/	NA	NA
2014090801	fw0076	2014	09	08	251	2014.68767123288	NA	01	NCCS	53.06236667	-129.3286	FW_2014-09-08_NCCS_SquallyArea_D-5617.JPG	../0 photos/photos/2014 NCCS/	NA	NA
2014090801	fw0083	2014	09	08	251	2014.68767123288	NA	01	NCCS	53.09076667	-129.1769333	FW_2014-09-08_NCCS_SquallyArea_D-5588.JPG	../0 photos/photos/2014 NCCS/	NA	NA
2014093001	fw0001	2014	09	30	273	2014.74794520548	NA	01	NCCS	53.05003333	-129.2899833	FW_2014-09-30_NCCS_SquallyArea_D-1378.JPG	../0 photos/photos/2014 NCCS/	NA	NA
2014093001	fw0001	2014	09	30	273	2014.74794520548	NA	01	NCCS	53.0483	-129.30595	FW_2014-09-30_NCCS_SquallyArea_D-1409.JPG	../0 photos/photos/2014 NCCS/	NA	NA
2014093001	fw0054	2014	09	30	273	2014.74794520548	NA	01	NCCS	53.0455	-129.2918167	FW_2014-09-30_NCCS_SquallyArea_D-1344.JPG	../0 photos/photos/2014 NCCS/	NA	NA
2014093001	fw0082	2014	09	30	273	2014.74794520548	NA	01	NCCS	53.04493333	-129.2919667	FW_2014-09-30_NCCS_SquallyArea_D-1382.JPG	../0 photos/photos/2014 NCCS/	NA	NA
2014093001	fw0082	2014	09	30	273	2014.74794520548	NA	01	NCCS	53.0481	-129.3072333	FW_2014-09-30_NCCS_SquallyArea_D-1400.JPG	../0 photos/photos/2014 NCCS/	NA	NA
2014100701	fw0012	2014	10	07	280	2014.76712328767	NA	01	NCCS	53.07071667	-129.2892	FW_2014-10-07_NCCS_SquallyArea_D-2548.JPG	../0 photos/photos/2014 NCCS/	NA	NA
2014100701	fw0051	2014	10	07	280	2014.76712328767	NA	01	NCCS	53.07071667	-129.2892	FW_2014-10-07_NCCS_SquallyArea_D-2545.JPG	../0 photos/photos/2014 NCCS/	NA	NA
2014100701	fw0051	2014	10	07	280	2014.76712328767	NA	01	NCCS	53.0735	-129.2899333	FW_2014-10-07_NCCS_SquallyArea_D-2576.JPG	../0 photos/photos/2014 NCCS/	NA	NA
2014100701	fw0075	2014	10	07	280	2014.76712328767	NA	01	NCCS	53.07546667	-129.2998333	FW_2014-10-07_NCCS_SquallyArea_D-2604.JPG	../0 photos/photos/2014 NCCS/	NA	NA
2014100702	fw0087	2014	10	07	280	2014.76712328767	NA	02	NCCS	52.8828	-129.19235	FW_2014-10-07_NCCS_SquallyArea_D-2449.JPG	../0 photos/photos/2014 NCCS/	NA	NA
2014100702	fw0087	2014	10	07	280	2014.76712328767	NA	02	NCCS	52.882	-129.1843833	FW_2014-10-07_NCCS_SquallyArea_D-2527.JPG	../0 photos/photos/2014 NCCS/	NA	NA
2015052804	fw0070	2015	05	28	148	2015.40547945205	NA	04	Bangarang	NA	NA	B15F002	../0 photos/photos/2015 Bangarang/	NA	NA
2015061004	fw0070	2015	06	10	161	2015.44109589041	NA	04	Bangarang	NA	NA	B15F002	../0 photos/photos/2015 Bangarang/	NA	NA
2015061007	fw0008	2015	06	10	161	2015.44109589041	NA	07	Bangarang	NA	NA	B15F001	../0 photos/photos/2015 Bangarang/	NA	NA
2015061007	fw0088	2015	06	10	161	2015.44109589041	NA	07	Bangarang	NA	NA	B15F006	../0 photos/photos/2015 Bangarang/	NA	NA
2015062103	fw0008	2015	06	21	172	2015.47123287671	NA	03	Bangarang	NA	NA	B15F001	../0 photos/photos/2015 Bangarang/	NA	NA
2015062105	fw0089	2015	06	21	172	2015.47123287671	NA	05	Bangarang	NA	NA	B15F007	../0 photos/photos/2015 Bangarang/	NA	NA
2015062712	fw0008	2015	06	27	178	2015.48767123288	NA	12	Bangarang	NA	NA	B15F001	../0 photos/photos/2015 Bangarang/	NA	NA
2015062712	fw0054	2015	06	27	178	2015.48767123288	NA	12	Bangarang	NA	NA	B15F003	../0 photos/photos/2015 Bangarang/	NA	NA
2015071304	fw0008	2015	07	13	194	2015.53150684932	NA	04	Bangarang	NA	NA	B15F001	../0 photos/photos/2015 Bangarang/	NA	NA
2015071304	fw0001	2015	07	13	194	2015.53150684932	NA	04	Bangarang	NA	NA	B15F004	../0 photos/photos/2015 Bangarang/	NA	NA
2015071305	fw0055	2015	07	13	194	2015.53150684932	NA	05	Bangarang	NA	NA	B15F005	../0 photos/photos/2015 Bangarang/	NA	NA
2015071305	fw0005	2015	07	13	194	2015.53150684932	NA	05	Bangarang	NA	NA	B15F008	../0 photos/photos/2015 Bangarang/	NA	NA
2015072611	fw0090	2015	07	26	207	2015.56712328767	NA	11	Bangarang	NA	NA	B15F009	../0 photos/photos/2015 Bangarang/	NA	NA
2015072907	fw0008	2015	07	29	210	2015.57534246575	NA	07	Bangarang	NA	NA	B15F001	../0 photos/photos/2015 Bangarang/	NA	NA
2015072907	fw0028	2015	07	29	210	2015.57534246575	NA	07	Bangarang	NA	NA	B15F011	../0 photos/photos/2015 Bangarang/	NA	NA
2015072909	fw0054	2015	07	29	210	2015.57534246575	NA	09	Bangarang	NA	NA	B15F003	../0 photos/photos/2015 Bangarang/	NA	NA
2015072909	fw0001	2015	07	29	210	2015.57534246575	NA	09	Bangarang	NA	NA	B15F004	../0 photos/photos/2015 Bangarang/	NA	NA
2015072910	fw0069	2015	07	29	210	2015.57534246575	NA	10	Bangarang	NA	NA	B15F012	../0 photos/photos/2015 Bangarang/	NA	NA
2015080510	fw0005	2015	08	05	217	2015.59452054795	NA	10	Bangarang	NA	NA	B15F008	../0 photos/photos/2015 Bangarang/	NA	NA
2015080510	fw0080	2015	08	05	217	2015.59452054795	NA	10	Bangarang	NA	NA	B15F013	../0 photos/photos/2015 Bangarang/	NA	NA
2015081507	fw0036	2015	08	15	227	2015.62191780822	NA	07	Bangarang	NA	NA	B15F014	../0 photos/photos/2015 Bangarang/	NA	NA
2015081507	fw0091	2015	08	15	227	2015.62191780822	NA	07	Bangarang	NA	NA	B15F015	../0 photos/photos/2015 Bangarang/	NA	NA
2015081518	fw0054	2015	08	15	227	2015.62191780822	NA	18	Bangarang	NA	NA	B15F003	../0 photos/photos/2015 Bangarang/	NA	NA
2015081518	fw0057	2015	08	15	227	2015.62191780822	NA	18	Bangarang	NA	NA	B15F016	../0 photos/photos/2015 Bangarang/	NA	NA
2015081604	fw0036	2015	08	16	228	2015.62465753425	NA	04	Bangarang	NA	NA	B15F014	../0 photos/photos/2015 Bangarang/	NA	NA
2015081604	fw0091	2015	08	16	228	2015.62465753425	NA	04	Bangarang	NA	NA	B15F015	../0 photos/photos/2015 Bangarang/	NA	NA
2015081604	fw0092	2015	08	16	228	2015.62465753425	NA	04	Bangarang	NA	NA	B15F017	../0 photos/photos/2015 Bangarang/	NA	NA
2015081803	fw0080	2015	08	18	230	2015.6301369863	NA	03	Bangarang	NA	NA	B15F013	../0 photos/photos/2015 Bangarang/	NA	NA
2015081803	fw0093	2015	08	18	230	2015.6301369863	NA	03	Bangarang	NA	NA	B15F018	../0 photos/photos/2015 Bangarang/	NA	NA
2015081803	fw0084	2015	08	18	230	2015.6301369863	NA	03	Bangarang	NA	NA	B15F019	../0 photos/photos/2015 Bangarang/	NA	NA
2015081803	fw0002	2015	08	18	230	2015.6301369863	NA	03	Bangarang	NA	NA	B15F020	../0 photos/photos/2015 Bangarang/	NA	NA
2015082302	fw0075	2015	08	23	235	2015.64383561644	NA	02	Bangarang	NA	NA	B15F021	../0 photos/photos/2015 Bangarang/	NA	NA
2015082903	fw0070	2015	08	29	241	2015.6602739726	NA	03	Bangarang	NA	NA	B15F002	../0 photos/photos/2015 Bangarang/	NA	NA
2015091103	fw0054	2015	09	11	254	2015.69589041096	NA	03	Bangarang	NA	NA	B15F003	../0 photos/photos/2015 Bangarang/	NA	NA
2015091103	fw0005	2015	09	11	254	2015.69589041096	NA	03	Bangarang	NA	NA	B15F008	../0 photos/photos/2015 Bangarang/	NA	NA
2015091103	fw0069	2015	09	11	254	2015.69589041096	NA	03	Bangarang	NA	NA	B15F012	../0 photos/photos/2015 Bangarang/	NA	NA
2015091206	fw0069	2015	09	12	255	2015.69863013699	NA	06	Bangarang	NA	NA	B15F012	../0 photos/photos/2015 Bangarang/	NA	NA
2015091507	fw0001	2015	09	15	258	2015.70684931507	NA	07	Bangarang	NA	NA	B15F004	../0 photos/photos/2015 Bangarang/	NA	NA
2015092102	fw0008	2015	09	21	264	2015.72328767123	NA	02	Bangarang	NA	NA	B15F001	../0 photos/photos/2015 Bangarang/	NA	NA
2015092102	fw0051	2015	09	21	264	2015.72328767123	NA	02	Bangarang	NA	NA	B15F022	../0 photos/photos/2015 Bangarang/	NA	NA
2015061501	fw0056	2015	06	15	166	2015.45479452055	9:30:17	01	Elemiah			2015-06-15_2284	../0 photos/photos/2015 Elemiah/	NA	NA
2015061601	fw0008	2015	06	16	167	2015.45753424658	4:56:59	01	Elemiah	53 07.343	129 24.048	2015-06-16_2614A	../0 photos/photos/2015 Elemiah/	NA	NA
2015061601	fw0089	2015	06	16	167	2015.45753424658	4:57:05	01	Elemiah	53 07.343	129 24.048	2015-06-16_2622	../0 photos/photos/2015 Elemiah/	NA	NA
2015061602	fw0088	2015	06	16	167	2015.45753424658	17:06:00	02	Elemiah	53 07.146	129 23.688	2015-06-16_2691	../0 photos/photos/2015 Elemiah/	NA	NA
2015061602	fw0092	2015	06	16	167	2015.45753424658	17:06:00	02	Elemiah	53 07.146	129 23.688	2015-06-16_2700.JPG	../0 photos/photos/2015 Elemiah/	NA	NA
2015061602	fw0056	2015	06	16	167	2015.45753424658	17:06:00	02	Elemiah	53 07.146	129 23.688	2015-06-16_2704	../0 photos/photos/2015 Elemiah/	NA	NA
2015061603	fw0088	2015	06	16	167	2015.45753424658	17:15:00	03	Elemiah	53 06.910	129 23.982	2015-06-16_2728	../0 photos/photos/2015 Elemiah/	NA	NA
2015061603	fw0088	2015	06	16	167	2015.45753424658	17:15:00	03	Elemiah	53 06.910	129 23.982	2015-06-16_2726	../0 photos/photos/2015 Elemiah/	NA	NA
2015062101	fw0080	2015	06	21	172	2015.47123287671	8:35:24	01	Elemiah	53 06.443	129 21.303	2015-06-21_2902.JPG	../0 photos/photos/2015 Elemiah/	NA	NA
2015062101	fw0080	2015	06	21	172	2015.47123287671	8:35:24	01	Elemiah	53 06.443	129 21.303	2015-06-21_2954.JPG	../0 photos/photos/2015 Elemiah/	NA	NA
2015062101	fw0056	2015	06	21	172	2015.47123287671	8:35:24	01	Elemiah	53 06.443	129 21.303	2015-06-21_2945.JPG	../0 photos/photos/2015 Elemiah/	1	3
2015070901	fw0053	2015	07	09	190	2015.52054794521	16:36:11	01	Elemiah	N53�01.816'	W129�17.011'	2015-07-09_1907	../0 photos/photos/2015 Elemiah/	NA	NA
2015070901	fw0054	2015	07	09	190	2015.52054794521	16:36:13	01	Elemiah	N53�01.816'	W129�17.011'	2015-07-09_1936	../0 photos/photos/2015 Elemiah/	NA	NA
2015070902	fw0056	2015	07	09	190	2015.52054794521	16:48:31	02	Elemiah	N53�02.007'	W129�16.013'	2015-07-09_1955	../0 photos/photos/2015 Elemiah/	NA	NA
2015071201	fw0008	2015	07	12	193	2015.52876712329	13:43:40	01	Elemiah	lab		2015-07-12_3958.JPG	../0 photos/photos/2015 Elemiah/	NA	NA
2015071201	fw0008	2015	07	12	193	2015.52876712329	13:43:40	01	Elemiah	lab		2015-07-12_3995.JPG	../0 photos/photos/2015 Elemiah/	1	12
2015071301	fw0005	2015	07	13	194	2015.53150684932	8:16:00	01	Elemiah			2015-07-13_2395	../0 photos/photos/2015 Elemiah/	NA	NA
2015071301	fw0055	2015	07	13	194	2015.53150684932	8:16:00	01	Elemiah			2015-07-13_2402	../0 photos/photos/2015 Elemiah/	NA	NA
2015071901	fw0080	2015	07	19	200	2015.54794520548	9:17:40	01	Elemiah			2015-07-19_4802.JPG	../0 photos/photos/2015 Elemiah/	2	3
2015071901	fw0080	2015	07	19	200	2015.54794520548	9:17:40	01	Elemiah			2015-07-19_4753.JPG	../0 photos/photos/2015 Elemiah/	NA	NA
2015071901	fw0057	2015	07	19	200	2015.54794520548	9:17:40	01	Elemiah			2015-07-19_4832.JPG	../0 photos/photos/2015 Elemiah/	NA	NA
2015072501	fw0028	2015	07	25	206	2015.56438356164	14:47:23	01	Elemiah			2015-07-25_6583.JPG	../0 photos/photos/2015 Elemiah/	1	3
2015072502	fw0080	2015	07	25	206	2015.56438356164	15:56:38	02	Elemiah			2015-07-25_869	../0 photos/photos/2015 Elemiah/	NA	NA
2015072502	fw0001	2015	07	25	206	2015.56438356164	15:56:38	02	Elemiah			2015-07-25_943.JPG	../0 photos/photos/2015 Elemiah/	3	12
2015072502	fw0051	2015	07	25	206	2015.56438356164	15:56:38	02	Elemiah			2015-07-25_900.JPG	../0 photos/photos/2015 Elemiah/	1	1
2015072502	fw0069	2015	07	25	206	2015.56438356164	15:56:38	02	Elemiah			2015-07-25_1034.JPG	../0 photos/photos/2015 Elemiah/	1	3
2015072502	fw0080	2015	07	25	206	2015.56438356164	15:56:38	02	Elemiah			2015-07-25_1071	../0 photos/photos/2015 Elemiah/	NA	NA
2015081101	fw0053	2015	08	11	223	2015.61095890411	12:30:05	01	Elemiah	N52�59.254'	W129�14.414'	2015-08-11_0236.JPG	../0 photos/photos/2015 Elemiah/	2	12
2015081101	fw0055	2015	08	11	223	2015.61095890411	12:30:13	01	Elemiah	N52�59.254'	W129�14.414'	2015-08-11_0251.JPG	../0 photos/photos/2015 Elemiah/	1	3
2015081301	fw0008	2015	08	13	225	2015.61643835616	13:15:00	01	Elemiah	SHRUB POINT	MID CHANNEL	2015-08-13_0952	../0 photos/photos/2015 Elemiah/	NA	NA
2015081301	fw0087	2015	08	13	225	2015.61643835616	13:15:00	01	Elemiah	SHRUB POINT	MID CHANNEL	2015-08-13_0917.JPG	../0 photos/photos/2015 Elemiah/	3	12
2015081501	fw0054	2015	08	15	227	2015.62191780822	17:43:18	01	Elemiah			2015-08-15_1655.JPG	../0 photos/photos/2015 Elemiah/	1	3
2015081501	fw0057	2015	08	15	227	2015.62191780822	17:43:18	01	Elemiah			2015-08-15_1649.JPG	../0 photos/photos/2015 Elemiah/	1	12
2015092701	fw0001	2015	09	27	270	2015.7397260274	11:15:17	01	Elemiah	N52�53.172'	W129�12.574'	2015-09-27_1038	../0 photos/photos/2015 Elemiah/	NA	NA
2015092701	fw0001	2015	09	27	270	2015.7397260274	11:34:25	01	Elemiah	N52�54.275'	W129�12.533'	2015-09-27_1098.JPG	../0 photos/photos/2015 Elemiah/	3	12
2015092701	fw0026	2015	09	27	270	2015.7397260274	11:15:35	01	Elemiah	N52�53.193'	W129�12.621'	2015-09-27_1050.JPG	../0 photos/photos/2015 Elemiah/	2	12
2015092701	fw0005	2015	09	27	270	2015.7397260274	12:09:33	01	Elemiah	N52�52.102'	W129�11.242'	2015-09-27_1337.JPG	../0 photos/photos/2015 Elemiah/	1	12
2015092701	fw0004	2015	09	27	270	2015.7397260274	12:02:40	01	Elemiah	N52�52.863'	W129�11.180'	2015-09-27_1229.JPG	../0 photos/photos/2015 Elemiah/	1	12
2015092701	fw0004	2015	09	27	270	2015.7397260274	12:09:54	01	Elemiah	N52�52.083'	W129�11.339'	2015-09-27_1354.JPG	../0 photos/photos/2015 Elemiah/	1	12
2015092701	fw0051	2015	09	27	270	2015.7397260274	10:55:29	01	Elemiah	N52�54.066'	W129�12.896'	2015-09-27_1015.JPG	../0 photos/photos/2015 Elemiah/	1	3
2015092701	fw0001	2015	09	27	270	2015.7397260274	11:34:33	01	Elemiah	N52�54.275'	W129�12.533'	2015-09-27_1112	../0 photos/photos/2015 Elemiah/	NA	NA
2015092701	fw0053	2015	09	27	270	2015.7397260274	12:05:48	01	Elemiah	N52�52.479'	W129�11.289'	2015-09-27_1273.JPG	../0 photos/photos/2015 Elemiah/	2	12
2015092701	fw0004	2015	09	27	270	2015.7397260274	12:12:43	01	Elemiah	N52�51.862'	W129�11.731'	2015-09-27_1354.JPG	../0 photos/photos/2015 Elemiah/	1	12
2015092701	fw0002	2015	09	27	270	2015.7397260274	12:13:24	01	Elemiah	N52�51.827'	W129�11.701'	2015-09-27_1427.JPG	../0 photos/photos/2015 Elemiah/	2	12
2015092701	fw0089	2015	09	27	270	2015.7397260274	11:54:58	01	Elemiah	N52�53.568'	W129�11.378'	2015-09-27_1165	../0 photos/photos/2015 Elemiah/	NA	NA
2015092701	fw0089	2015	09	27	270	2015.7397260274	12:05:46	01	Elemiah	N52�52.479'	W129�11.289'	2015-09-27_1266.JPG	../0 photos/photos/2015 Elemiah/	2	12
2015092901	fw0087	2015	09	29	272	2015.74520547945	15:16:19	01	Elemiah	N53�03.508'	W129�16.474'	2015-09-29_1960.JPG	../0 photos/photos/2015 Elemiah/	3	12
2015092901	fw0008	2015	09	29	272	2015.74520547945	15:16:58	01	Elemiah	N53�03.485'	W129�16.438'	2015-09-29_1974.JPG	../0 photos/photos/2015 Elemiah/	1	12
2015060601	fw0055	2015	06	06	157	2015.4301369863	10:00:00	01	Wall	NA	NA	2015-06-06_9823	../0 photos/photos/2015 Wall/	NA	NA
2015090402	fw0087	2015	09	04	247	2015.67671232877	12:20:00	02	Wall	NA	NA	2015-09-04_1232	../0 photos/photos/2015 Wall/	NA	NA
2015090501	fw0075	2015	09	05	248	2015.67945205479	8:50:00	01	Wall	NA	NA	2015-09-05_136B	../0 photos/photos/2015 Wall/	NA	NA
2015090501	fw0090	2015	09	05	248	2015.67945205479	8:50:00	01	Wall	NA	NA	2015-09-05_1363	../0 photos/photos/2015 Wall/	NA	NA
2015090701	fw0024	2015	09	07	250	2015.68493150685	12:30:00	01	Wall	NA	NA	2015-09-07_1739	../0 photos/photos/2015 Wall/	NA	NA
2015091002	fw0087	2015	09	10	253	2015.69315068493	14:15:00	02	Wall	NA	NA	2015-09-10_2316	../0 photos/photos/2015 Wall/	NA	NA
2015071201	fw0008	2015	07	12	193	2015.52876712329	7:50	01	WhalePt	NA	NA	2015-07-12_3958	../0 photos/photos/2015 WhalePt/	NA	NA
2015071201	fw0008	2015	07	12	193	2015.52876712329	7:50	01	WhalePt	NA	NA	2015-07-12_3995	../0 photos/photos/2015 WhalePt/	NA	NA
2015081001	fw0054	2015	08	10	222	2015.60821917808	16:00	01	WhalePt	NA	NA	2015-08-10_0092	../0 photos/photos/2015 WhalePt/	NA	NA
2015081501	fw0060	2015	08	15	227	2015.62191780822	17:20	01	WhalePt	NA	NA	2015-08-15_IMG_0999	../0 photos/photos/2015 WhalePt/	NA	NA
2015081501	fw0094	2015	08	15	227	2015.62191780822	17:20	01	WhalePt	NA	NA	2015-08-15_IMG_8325	../0 photos/photos/2015 WhalePt/	NA	NA
2015081501	fw0094	2015	08	15	227	2015.62191780822	17:20	01	WhalePt	NA	NA	2015-08-15_IMG_8339	../0 photos/photos/2015 WhalePt/	NA	NA
2015082301	fw0029	2015	08	23	235	2015.64383561644	8:50	01	WhalePt	NA	NA	2015-08-23_IMG_2913	../0 photos/photos/2015 WhalePt/	NA	NA
2015082701	fw0029	2015	08	27	239	2015.65479452055	15:20	01	WhalePt	NA	NA	2015-08-27_3197	../0 photos/photos/2015 WhalePt/	NA	NA
2016060701	fw0095	2016	06	07	159	2016.43561643836	14:51:59	01	NCCS	53.05376389	-129.2613833	2016-06-07_5560.JPG	../0 photos/photos/2016 NCCS/	3	1
2016060701	fw0080	2016	06	07	159	2016.43561643836	14:52:52	01	NCCS	53.043925	-129.2712306	2016-06-07_5571.JPG	../0 photos/photos/2016 NCCS/	3	12
2016060701	fw0095	2016	06	07	159	2016.43561643836	14:53:17	01	NCCS	53.043925	-129.2712306	2016-06-07_5585.JPG	../0 photos/photos/2016 NCCS/	3	12
2016060701	fw0096	2016	06	07	159	2016.43561643836	14:53:35	01	NCCS	53.043925	-129.2712306	2016-06-07_5593.JPG	../0 photos/photos/2016 NCCS/	3	12
2016060701	fw0080	2016	06	07	159	2016.43561643836	15:11:13	01	NCCS	53.04376944	-129.2805944	2016-06-07_5875.JPG	../0 photos/photos/2016 NCCS/	1	3
2016060701	fw0080	2016	06	07	159	2016.43561643836	15:14:32	01	NCCS	53.0407	-129.2802944	2016-06-07_5911.JPG	../0 photos/photos/2016 NCCS/	1	12
2016060701	fw0066	2016	06	07	159	2016.43561643836	15:25:00	01	NCCS	53.04232222	-129.2819111	2016-06-07_5997.JPG	../0 photos/photos/2016 NCCS/	1	1
2016060901	fw0056	2016	06	09	161	2016.44109589041	7:06:35	01	NCCS	53.09851944	-129.1973778	2016-06-09_6173.JPG	../0 photos/photos/2016 NCCS/	1	12
2016060901	fw0096	2016	06	09	161	2016.44109589041	7:16:02	01	NCCS	53.10239444	-129.1940778	2016-06-09_6214.JPG	../0 photos/photos/2016 NCCS/	3	12
2016060901	fw0056	2016	06	09	161	2016.44109589041	7:16:19	01	NCCS	53.10239444	-129.1940778	2016-06-09_6218.JPG	../0 photos/photos/2016 NCCS/	1	3
2016060901	fw0080	2016	06	09	161	2016.44109589041	7:16:28	01	NCCS	53.10239444	-129.1940778	2016-06-09_6224.JPG	../0 photos/photos/2016 NCCS/	1	12
2016060901	fw0080	2016	06	09	161	2016.44109589041	7:22:49	01	NCCS	53.10090278	-129.1856972	2016-06-09_6273.JPG	../0 photos/photos/2016 NCCS/	1	1
2016060901	fw0056	2016	06	09	161	2016.44109589041	7:25:18	01	NCCS	53.09767222	-129.1825056	2016-06-09_6293.JPG	../0 photos/photos/2016 NCCS/	1	3
2016060901	fw0095	2016	06	09	161	2016.44109589041	7:55:16	01	NCCS	53.09024722	-129.2233222	2016-06-09_6454.JPG	../0 photos/photos/2016 NCCS/	3	12
2016060901	fw0097	2016	06	09	161	2016.44109589041	7:55:17	01	NCCS	53.09024722	-129.2233222	2016-06-09_6460.JPG	../0 photos/photos/2016 NCCS/	1	1
2016060901	fw0097	2016	06	09	161	2016.44109589041	8:06:07	01	NCCS	53.08707222	-129.2295917	2016-06-09_6572.JPG	../0 photos/photos/2016 NCCS/	1	12
2016060902	fw0097	2016	06	09	161	2016.44109589041	16:42:16	02	NCCS	53.08649722	-129.2242806	2016-06-09_7999.JPG	../0 photos/photos/2016 NCCS/	1	12
2016070501	fw0008	2016	07	05	187	2016.51232876712	9:33:21	01	NCCS	53.21710556	-129.4044056	2016-07-05_9413.JPG	../0 photos/photos/2016 NCCS/	1	3
2016070501	fw0051	2016	07	05	187	2016.51232876712	9:38:00	01	NCCS	53.22116111	-129.3953472	2016-07-05_9429.JPG	../0 photos/photos/2016 NCCS/	1	3
2016070501	fw0008	2016	07	05	187	2016.51232876712	9:46:53	01	NCCS	53.22167222	-129.3985528	2016-07-05_9452.JPG	../0 photos/photos/2016 NCCS/	1	12
2016070502	fw0080	2016	07	05	187	2016.51232876712	15:31:21	02	NCCS	53.18588333	-129.3794694	2016-07-05_9850.JPG	../0 photos/photos/2016 NCCS/	1	12
2016070502	fw0099	2016	07	05	187	2016.51232876712	15:31:34	02	NCCS	53.18588333	-129.3794694	2016-07-05_9854.JPG	../0 photos/photos/2016 NCCS/	3	12
2016070502	fw0099	2016	07	05	187	2016.51232876712	15:34:33	02	NCCS	53.18248056	-129.3838222	2016-07-05_9860.JPG	../0 photos/photos/2016 NCCS/	3	12
2016070502	fw0051	2016	07	05	187	2016.51232876712	15:40:34	02	NCCS	53.18213333	-129.3898806	2016-07-05_9869.JPG	../0 photos/photos/2016 NCCS/	1	1
2016070502	fw0080	2016	07	05	187	2016.51232876712	15:40:45	02	NCCS	53.18213333	-129.3898806	2016-07-05_9877.JPG	../0 photos/photos/2016 NCCS/	1	1
2016070601	fw0001	2016	07	06	188	2016.51506849315	10:09:36	01	NCCS	53.09166944	-129.1910722	2016-07-06_9956.JPG	../0 photos/photos/2016 NCCS/	3	12
2016070601	fw0056	2016	07	06	188	2016.51506849315	10:09:48	01	NCCS	53.09166944	-129.1910722	2016-07-06_9968.JPG	../0 photos/photos/2016 NCCS/	1	3
2016070601	fw0008	2016	07	06	188	2016.51506849315	10:09:53	01	NCCS	53.09166944	-129.1910722	2016-07-06_9985.JPG	../0 photos/photos/2016 NCCS/	1	3
2016071101	fw0066	2016	07	11	193	2016.52876712329	11:40:32	01	NCCS	53.09562222	-129.2123778	2016-07-11_8175.JPG	../0 photos/photos/2016 NCCS/	1	12
2016071101	fw0053	2016	07	11	193	2016.52876712329	11:45:04	01	NCCS	53.094375	-129.2121444	2016-07-11_8184.JPG	../0 photos/photos/2016 NCCS/	3	3
2016071201	fw0053	2016	07	12	194	2016.53150684932	11:31:43	01	NCCS	52.98601667	-129.2491917	2016-07-12_9324.JPG	../0 photos/photos/2016 NCCS/	3	3
2016071201	fw0098	2016	07	12	194	2016.53150684932	11:45:41	01	NCCS	52.98513611	-129.2387028	2016-07-12_9396.JPG	../0 photos/photos/2016 NCCS/	1	12
2016071201	fw0002	2016	07	12	194	2016.53150684932	11:53:38	01	NCCS	52.98391944	-129.2340222	2016-07-12_9428.JPG	../0 photos/photos/2016 NCCS/	2	3
2016071201	fw0069	2016	07	12	194	2016.53150684932	11:54:08	01	NCCS	52.98391944	-129.2340222	2016-07-12_9434.JPG	../0 photos/photos/2016 NCCS/	1	12
2016071201	fw0069	2016	07	12	194	2016.53150684932	12:01:52	01	NCCS	52.98081389	-129.2283472	2016-07-12_9477.JPG	../0 photos/photos/2016 NCCS/	1	1
2016071201	fw0002	2016	07	12	194	2016.53150684932	12:02:29	01	NCCS	52.98081389	-129.2283472	2016-07-12_9490.JPG	../0 photos/photos/2016 NCCS/	2	1
2016071201	fw0098	2016	07	12	194	2016.53150684932	12:03:52	01	NCCS	52.98081389	-129.2283472	2016-07-12_9504.JPG	../0 photos/photos/2016 NCCS/	1	1
2016071801	fw0053	2016	07	18	200	2016.54794520548	18:28:08	01	NCCS	NA	NA	2016-07-18_3098.JPG	../0 photos/photos/2016 NCCS/	3	12
2016071801	fw0045	2016	07	18	200	2016.54794520548	18:32:49	01	NCCS	52.99331944	-129.2968278	2016-07-18_3137.JPG	../0 photos/photos/2016 NCCS/	1	12
2016071801	fw0088	2016	07	18	200	2016.54794520548	18:43:57	01	NCCS	52.99056389	-129.2981944	2016-07-18_3221.JPG	../0 photos/photos/2016 NCCS/	1	3
2016071801	fw0028	2016	07	18	200	2016.54794520548	18:44:26	01	NCCS	52.99017222	-129.2978056	2016-07-18_3243.JPG	../0 photos/photos/2016 NCCS/	1	3
2016071801	fw0088	2016	07	18	200	2016.54794520548	18:46:02	01	NCCS	52.98879167	-129.2977306	2016-07-18_3283.JPG	../0 photos/photos/2016 NCCS/	1	3
2016071801	fw0053	2016	07	18	200	2016.54794520548	19:01:40	01	NCCS	52.98749444	-129.2944194	2016-07-18_3336.JPG	../0 photos/photos/2016 NCCS/	2	3
2016072101	fw0053	2016	07	21	203	2016.55616438356	15:35:45	01	NCCS	52.90980556	-129.2049139	2016-07-21_4041.JPG	../0 photos/photos/2016 NCCS/	3	12
2016072101	fw0102	2016	07	21	203	2016.55616438356	15:36:07	01	NCCS	52.90971389	-129.2053306	2016-07-21_4071.JPG	../0 photos/photos/2016 NCCS/	3	12
2016072101	fw0026	2016	07	21	203	2016.55616438356	15:48:24	01	NCCS	52.87982222	-129.2067889	2016-07-21_4086.JPG	../0 photos/photos/2016 NCCS/	3	12
2016072101	fw0075	2016	07	21	203	2016.55616438356	15:49:10	01	NCCS	52.87899722	-129.20585	2016-07-21_4101.JPG	../0 photos/photos/2016 NCCS/	1	12
2016072101	fw0026	2016	07	21	203	2016.55616438356	15:49:25	01	NCCS	52.87878611	-129.2057722	2016-07-21_4118.JPG	../0 photos/photos/2016 NCCS/	3	1
2016072102	fw0075	2016	07	21	203	2016.55616438356	16:45:08	02	NCCS	52.86687778	-129.2099639	2016-07-21_4209.JPG	../0 photos/photos/2016 NCCS/	1	3
2016072102	fw0026	2016	07	21	203	2016.55616438356	16:45:11	02	NCCS	52.86687778	-129.2099639	2016-07-21_4222.JPG	../0 photos/photos/2016 NCCS/	3	12
2016072102	fw0014	2016	07	21	203	2016.55616438356	16:45:19	02	NCCS	52.86668611	-129.2102	2016-07-21_4234.JPG	../0 photos/photos/2016 NCCS/	1	12
2016072102	fw0098	2016	07	21	203	2016.55616438356	16:45:24	02	NCCS	52.86668611	-129.2102	2016-07-21_4245.JPG	../0 photos/photos/2016 NCCS/	1	3
2016072102	fw0101	2016	07	21	203	2016.55616438356	16:55:33	02	NCCS	52.86661944	-129.2186639	2016-07-21_4295.JPG	../0 photos/photos/2016 NCCS/	2	1
2016072102	fw0028	2016	07	21	203	2016.55616438356	16:58:47	02	NCCS	52.86454444	-129.2155194	2016-07-21_4322.JPG	../0 photos/photos/2016 NCCS/	1	3
2016072103	fw0053	2016	07	21	203	2016.55616438356	17:53:42	03	NCCS	52.86720278	-129.2267083	2016-07-21_4484.JPG	../0 photos/photos/2016 NCCS/	2	12
2016072103	fw0088	2016	07	21	203	2016.55616438356	17:54:30	03	NCCS	52.86715	-129.2262528	2016-07-21_4490.JPG	../0 photos/photos/2016 NCCS/	2	12
2016072103	fw0014	2016	07	21	203	2016.55616438356	18:05:04	03	NCCS	52.86475833	-129.2177111	2016-07-21_4566.JPG	../0 photos/photos/2016 NCCS/	1	12
2016072103	fw0066	2016	07	21	203	2016.55616438356	18:05:11	03	NCCS	52.86475833	-129.2177111	2016-07-21_4579.JPG	../0 photos/photos/2016 NCCS/	1	12
2016081102	fw0051	2016	08	11	224	2016.61369863014	13:43:41	02	NCCS	53.34515278	-129.2829722	2016-08-11_3280.JPG	../0 photos/photos/2016 NCCS/	1	12
2016081103	fw0008	2016	08	11	224	2016.61369863014	15:50:03	03	NCCS	53.22774722	-129.3313917	2016-08-11_3451.JPG	../0 photos/photos/2016 NCCS/	1	12
2016081103	fw0092	2016	08	11	224	2016.61369863014	15:53:13	03	NCCS	53.22316111	-129.3324194	2016-08-11_3454.JPG	../0 photos/photos/2016 NCCS/	3	12
2016081103	fw0008	2016	08	11	224	2016.61369863014	16:27:20	03	NCCS	53.21489167	-129.3541111	2016-08-11_3500.JPG	../0 photos/photos/2016 NCCS/	1	12
2016081601	fw0002	2016	08	16	229	2016.62739726027	11:37:54	01	NCCS	52.86845556	-129.2788139	2016-08-16_3639.JPG	../0 photos/photos/2016 NCCS/	3	12
2016082701	fw0008	2016	08	27	240	2016.65753424658	12:48:56	01	NCCS	53.11794444	-129.3378083	2016-08-27_4036.JPG	../0 photos/photos/2016 NCCS/	1	12
2016082701	fw0096	2016	08	27	240	2016.65753424658	12:49:37	01	NCCS	53.11794444	-129.3378083	2016-08-27_4050.JPG	../0 photos/photos/2016 NCCS/	1	1
2016082702	fw0075	2016	08	27	240	2016.65753424658	14:32:33	02	NCCS	53.25199167	-129.2927861	2016-08-27_4141.JPG	../0 photos/photos/2016 NCCS/	1	12
2016082702	fw0001	2016	08	27	240	2016.65753424658	14:32:47	02	NCCS	53.25199167	-129.2927861	2016-08-27_4153.JPG	../0 photos/photos/2016 NCCS/	3	1
2016082703	fw0053	2016	08	27	240	2016.65753424658	15:19:48	03	NCCS	53.27819167	-129.2964889	2016-08-27_4282.JPG	../0 photos/photos/2016 NCCS/	2	12
2016082703	fw0066	2016	08	27	240	2016.65753424658	15:19:59	03	NCCS	53.27819167	-129.2964889	2016-08-27_4287.JPG	../0 photos/photos/2016 NCCS/	1	12
2016082703	fw0102	2016	08	27	240	2016.65753424658	15:31:58	03	NCCS	53.27858056	-129.293625	2016-08-27_4332.JPG	../0 photos/photos/2016 NCCS/	3	12
2016082703	fw0056	2016	08	27	240	2016.65753424658	15:45:07	03	NCCS	53.27176389	-129.2936778	2016-08-27_4396.JPG	../0 photos/photos/2016 NCCS/	1	12
2016090101	fw0092	2016	09	01	245	2016.67123287671	14:24:41	01	NCCS	53.26511389	-129.2677611	2016-09-01_8042.JPG	../0 photos/photos/2016 NCCS/	2	12
2016090101	fw0092	2016	09	01	245	2016.67123287671	14:25:50	01	NCCS	53.26473889	-129.2669056	2016-09-01_8051.JPG	../0 photos/photos/2016 NCCS/	2	12
2016090101	fw0100	2016	09	01	245	2016.67123287671	14:38:57	01	NCCS	53.26991667	-129.2668083	2016-09-01_8074.JPG	../0 photos/photos/2016 NCCS/	3	12
2016090101	fw0102	2016	09	01	245	2016.67123287671	14:54:13	01	NCCS	53.29473889	-129.2747361	2016-09-01_8159.JPG	../0 photos/photos/2016 NCCS/	2	12
2016090101	fw0053	2016	09	01	245	2016.67123287671	14:54:25	01	NCCS	53.29457222	-129.2749194	2016-09-01_8161.JPG	../0 photos/photos/2016 NCCS/	2	1
2016090101	fw0053	2016	09	01	245	2016.67123287671	15:05:52	01	NCCS	53.29355556	-129.2790778	2016-09-01_8276.JPG	../0 photos/photos/2016 NCCS/	2	12
2016090302	fw0077	2016	09	03	247	2016.67671232877	15:30:42	02	NCCS	NA	NA	2016-09-03_5590.JPG	../0 photos/photos/2016 NCCS/	1	12
2016090303	fw0102	2016	09	03	247	2016.67671232877	15:57:13	03	NCCS	NA	NA	2016-09-03_5729.JPG	../0 photos/photos/2016 NCCS/	2	12
2016090303	fw0077	2016	09	03	247	2016.67671232877	15:58:38	03	NCCS	NA	NA	2016-09-03_5737.JPG	../0 photos/photos/2016 NCCS/	1	12
2016090304	fw0088	2016	09	03	247	2016.67671232877	17:16:35	04	NCCS	NA	NA	2016-09-03_5826.JPG	../0 photos/photos/2016 NCCS/	1	3
2016090304	fw0028	2016	09	03	247	2016.67671232877	17:17:36	04	NCCS	NA	NA	2016-09-03_5835.JPG	../0 photos/photos/2016 NCCS/	1	12
2016091001	fw0028	2016	09	10	254	2016.69589041096	11:31:11	01	NCCS	52.87604722	-129.2386028	2016-09-10_0021.JPG	../0 photos/photos/2016 NCCS/	1	12
2016091002	fw0077	2016	09	10	254	2016.69589041096	14:49:46	02	NCCS	53.09185	-129.1385361	2016-09-10_0110.JPG	../0 photos/photos/2016 NCCS/	1	3
2016091002	fw0076	2016	09	10	254	2016.69589041096	15:12:05	02	NCCS	53.08541389	-129.1580778	2016-09-10_0163.JPG	../0 photos/photos/2016 NCCS/	3	12
2016091002	fw0070	2016	09	10	254	2016.69589041096	15:01:20	02	NCCS	53.09829722	-129.1448611	2016-09-10_124.JPG	../0 photos/photos/2016 NCCS/	1	12
2016091002	fw0035	2016	09	10	254	2016.69589041096	15:11:13	02	NCCS	53.08551944	-129.1569694	2016-09-10_156.JPG	../0 photos/photos/2016 NCCS/	3	12
2016091002	fw0075	2016	09	10	254	2016.69589041096	15:17:36	02	NCCS	53.07974722	-129.1627194	2016-09-10_179.JPG	../0 photos/photos/2016 NCCS/	1	12
2016091002	fw0056	2016	09	10	254	2016.69589041096	15:18:01	02	NCCS	53.07926389	-129.1629944	2016-09-10_188.JPG	../0 photos/photos/2016 NCCS/	1	1
2016091001	fw0065	2016	09	10	254	2016.69589041096	11:31:23	01	NCCS	52.87643611	-129.2382472	2016-09-10_33.JPG	../0 photos/photos/2016 NCCS/	3	12
2016091002	fw0076	2016	09	10	254	2016.69589041096	14:47:42	02	NCCS	53.08891111	-129.1399556	2016-09-10_89.JPG	../0 photos/photos/2016 NCCS/	3	3
2016091001	fw0036	2016	09	10	254	2016.69589041096	11:12:45	01	NCCS	52.86731944	-129.2501722	2016-09-10_9925.JPG	../0 photos/photos/2016 NCCS/	1	12
2016091001	fw0026	2016	09	10	254	2016.69589041096	11:13:05	01	NCCS	52.86746389	-129.2507167	2016-09-10_9939.JPG	../0 photos/photos/2016 NCCS/	3	1
2016091001	fw0066	2016	09	10	254	2016.69589041096	11:13:11	01	NCCS	52.86746389	-129.2507167	2016-09-10_9950.JPG	../0 photos/photos/2016 NCCS/	1	1
2016091001	fw0098	2016	09	10	254	2016.69589041096	11:20:46	01	NCCS	52.87283333	-129.2470417	2016-09-10_9982.JPG	../0 photos/photos/2016 NCCS/	1	12
2016091001	fw0007	2016	09	10	254	2016.69589041096	11:20:52	01	NCCS	52.87283611	-129.2459694	2016-09-10_9989.JPG	../0 photos/photos/2016 NCCS/	1	12
2016091301	fw0001	2016	09	13	257	2016.70410958904	9:26:04	01	NCCS	53.11470278	-129.1145972	2016-09-13_1020.JPG	../0 photos/photos/2016 NCCS/	3	12
2016091301	fw0008	2016	09	13	257	2016.70410958904	9:26:21	01	NCCS	53.11431667	-129.1152944	2016-09-13_1036.JPG	../0 photos/photos/2016 NCCS/	1	12
2016092001	fw0008	2016	09	20	264	2016.72328767123	8:13:35	01	NCCS	53.09408333	-129.1359194	2016-09-20_6984.JPG	../0 photos/photos/2016 NCCS/	1	12
2019062903	fw0087	2019	06	29	180	2019.49315068493	10:49:04	03	NCCS	53.06247	-129.2526	DSC_0027.JPG	../0 photos/photos/2019 NCCS/	2	3
2019062903	fw0088	2019	06	29	180	2019.49315068493	10:49:07	03	NCCS	53.06247	-129.2526	DSC_0029.JPG	../0 photos/photos/2019 NCCS/	NA	NA
2019070502	fw0075	2019	07	05	186	2019.5095890411	9:23:23	02	NCCS	53.30105	-129.3156	DSC_0122.JPG	../0 photos/photos/2019 NCCS/	1	1
2019070502	fw0088	2019	07	05	186	2019.5095890411	9:23:28	02	NCCS	53.30105	-129.3156	DSC_0124.JPG	../0 photos/photos/2019 NCCS/	2	12
2019070704	fw0080	2019	07	07	188	2019.51506849315	6:42:49	04	NCCS	53.12	-129.3	DSC_0264.JPG	../0 photos/photos/2019 NCCS/	1	12
2019070704	fw0053	2019	07	07	188	2019.51506849315	6:49:33	04	NCCS	53.12	-129.3	DSC_0284.JPG	../0 photos/photos/2019 NCCS/	1	12
2019070704	fw0056	2019	07	07	188	2019.51506849315	6:50:52	04	NCCS	53.12	-129.3	DSC_0294.JPG	../0 photos/photos/2019 NCCS/	1	12
2019070704	fw0087	2019	07	07	188	2019.51506849315	6:52:47	04	NCCS	53.12	-129.3	DSC_0309.JPG	../0 photos/photos/2019 NCCS/	2	12
2019070703	fw0088	2019	07	07	188	2019.51506849315	9:56:19	03	NCCS	53.01	-129.2	DSC_0351.JPG	../0 photos/photos/2019 NCCS/	2	12
2019071901	fw0087	2019	07	19	200	2019.54794520548	14:08:56	01	NCCS	53.3	-129.3	DSC_1009.JPG	../0 photos/photos/2019 NCCS/	3	2
2019080801	fw0053	2019	08	08	220	2019.60273972603	10:55:15	01	NCCS	NA	NA	IMG_4646.JPG	../0 photos/photos/2019 NCCS/	2	12
2019080801	fw0002	2019	08	08	220	2019.60273972603	10:55:29	01	NCCS	NA	NA	IMG_4649.JPG	../0 photos/photos/2019 NCCS/	2	12
2019080801	fw0005	2019	08	08	220	2019.60273972603	10:55:43	01	NCCS	NA	NA	IMG_4658.JPG	../0 photos/photos/2019 NCCS/	1	12
2019080802	fw0076	2019	08	08	220	2019.60273972603	12:39:30	02	NCCS	NA	NA	IMG_5004.JPG	../0 photos/photos/2019 NCCS/	3	12
2019080802	fw0002	2019	08	08	220	2019.60273972603	12:50:01	02	NCCS	NA	NA	IMG_5044.JPG	../0 photos/photos/2019 NCCS/	2	12
2019080803	fw0103	2019	08	08	220	2019.60273972603	13:33:50	03	NCCS	NA	NA	IMG_5214.JPG	../0 photos/photos/2019 NCCS/	3	12
2019080803	fw0054	2019	08	08	220	2019.60273972603	13:43:13	03	NCCS	NA	NA	IMG_5224.JPG	../0 photos/photos/2019 NCCS/	1	12
2019080803	fw0008	2019	08	08	220	2019.60273972603	13:52:27	03	NCCS	NA	NA	IMG_5250.JPG	../0 photos/photos/2019 NCCS/	1	12
2019080803	fw0104	2019	08	08	220	2019.60273972603	13:52:31	03	NCCS	NA	NA	IMG_5256.JPG	../0 photos/photos/2019 NCCS/	1	12
2019080803	fw0076	2019	08	08	220	2019.60273972603	13:52:33	03	NCCS	NA	NA	IMG_5258.JPG	../0 photos/photos/2019 NCCS/	3	12
2019080803	fw0012	2019	08	08	220	2019.60273972603	13:52:38	03	NCCS	NA	NA	IMG_5262.JPG	../0 photos/photos/2019 NCCS/	1	12
2019091101	fw0067	2019	09	11	254	2019.69589041096	17:09:00	01	NCCS	53.235	-129.395	DSC_8125.JPG	../0 photos/photos/2019 NCCS/	NA	NA
